# Supplementary material for: The short-chain fatty acid receptors Gpr41/43 regulate bone mass by promoting adipogenic differentiation of mesenchymal stem cells
Source: Front Endocrinol (Lausanne). 2024 Sep 19;15:1392418. doi: 10.3389/fendo.2024.1392418 (PMC11446854; doi:10.3389/fendo.2024.1392418)
Supplement: Supplementary file 2 [file Table2.xlsx]

## Sheet: KEGG_WT_cont_vs_WT_C2
KEGGID	Description	GeneRatio	BgRatio	pvalue	padj	geneID	geneName	keggID
mmu04512	ECM-receptor interaction	20/496	90/9143	4.87325e-08	5.75846e-06	ENSMUSG00000026639/ENSMUSG00000001507/ENSMUSG00000027087/ENSMUSG00000002900/ENSMUSG00000090210/ENSMUSG00000000555/ENSMUSG00000029304/ENSMUSG00000001506/ENSMUSG00000041936/ENSMUSG00000031503/ENSMUSG00000028763/ENSMUSG00000029661/ENSMUSG00000089818/ENSMUSG00000052911/ENSMUSG00000025809/ENSMUSG00000028047/ENSMUSG00000015647/ENSMUSG00000031502/ENSMUSG00000032796/ENSMUSG00000020592	Lamb3/Itga3/Itgav/Lamb1/Itga10/Itga5/Spp1/Col1a1/Agrn/Col4a2/Hspg2/Col1a2/Gm15950/Lamb2/Itgb1/Thbs3/Lama5/Col4a1/Lama1/Sdc1	mmu:16780/mmu:16400/mmu:16410/mmu:16777/mmu:213119/mmu:16402/mmu:20750/mmu:12842/mmu:11603/mmu:12827/mmu:15530/mmu:12843/mmu:226519/mmu:16779/mmu:16412/mmu:21827/mmu:16776/mmu:12826/mmu:16772/mmu:20969
mmu05205	Proteoglycans in cancer	34/496	227/9143	5.49645e-08	5.75846e-06	ENSMUSG00000020044/ENSMUSG00000027087/ENSMUSG00000022382/ENSMUSG00000021994/ENSMUSG00000000555/ENSMUSG00000027840/ENSMUSG00000007655/ENSMUSG00000073557/ENSMUSG00000022607/ENSMUSG00000001506/ENSMUSG00000025278/ENSMUSG00000031565/ENSMUSG00000022996/ENSMUSG00000044674/ENSMUSG00000068699/ENSMUSG00000028763/ENSMUSG00000029661/ENSMUSG00000020580/ENSMUSG00000043733/ENSMUSG00000039239/ENSMUSG00000025809/…	Timp3/Itgav/Wnt7b/Wnt5a/Itga5/Wnt2b/Cav1/Ppp1r12b/Ptk2/Col1a1/Flnb/Fgfr1/Wnt10b/Fzd1/Flnc/Hspg2/Col1a2/Rock2/Ptpn11/Tgfb2/Itgb1/Mdm2/Itpr3/Sdc1/Mmp2/Src/Plcg2/Fzd7/Fzd6/Stat3/Fgf2/Igf1r/Sos1/Egfr	mmu:21859/mmu:16410/mmu:22422/mmu:22418/mmu:16402/mmu:22414/mmu:12389/mmu:329251/mmu:14083/mmu:12842/mmu:286940/mmu:14182/mmu:22410/mmu:14362/mmu:68794/mmu:15530/mmu:12843/mmu:19878/mmu:19247/mmu:21808/mmu:16412/mmu:17246/mmu:16440/mmu:20969/mmu:17390/mmu:20779/mmu:234779/mmu:14369/mmu:14368/mmu:20848/mmu:14173/mmu:16001/mmu:20662/mmu:13649
mmu05165	Human papillomavirus infection	47/496	377/9143	5.89603e-08	5.75846e-06	ENSMUSG00000026639/ENSMUSG00000001507/ENSMUSG00000111394/ENSMUSG00000027087/ENSMUSG00000022382/ENSMUSG00000000142/ENSMUSG00000021994/ENSMUSG00000002900/ENSMUSG00000090210/ENSMUSG00000000555/ENSMUSG00000027840/ENSMUSG00000029304/ENSMUSG00000022607/ENSMUSG00000055413/ENSMUSG00000001506/ENSMUSG00000031503/ENSMUSG00000023341/ENSMUSG00000022996/ENSMUSG00000029561/ENSMUSG00000044674/ENSMUSG00000029661/…	Lamb3/Itga3/Gm49759/Itgav/Wnt7b/Axin2/Wnt5a/Lamb1/Itga10/Itga5/Wnt2b/Spp1/Ptk2/H2-Q5/Col1a1/Col4a2/Mx2/Wnt10b/Oasl2/Fzd1/Col1a2/Gm15950/Lamb2/Itgb1/Traf3/Thbs3/Lama5/Pdgfrb/Stat2/Col4a1/Mdm2/Gm6560/Lama1/Scrib/Eif2ak2/Atp6v0a2/Pkm/Ubr4/Dvl1/Magi1/Fzd7/Fzd6/Llgl2/Sos1/H2-M1/Oasl1/Egfr	mmu:16780/mmu:16400/mmu:18746/mmu:16410/mmu:22422/mmu:12006/mmu:22418/mmu:16777/mmu:213119/mmu:16402/mmu:22414/mmu:20750/mmu:14083/mmu:15018/mmu:12842/mmu:12827/mmu:17858/mmu:22410/mmu:23962/mmu:14362/mmu:12843/mmu:226519/mmu:16779/mmu:16412/mmu:22031/mmu:21827/mmu:16776/mmu:18596/mmu:20847/mmu:12826/mmu:17246/mmu:18746/mmu:16772/mmu:105782/mmu:19106/mmu:21871/mmu:18746/mmu:69116/mmu:13542/mmu:14…
mmu04510	Focal adhesion	34/496	234/9143	1.1724e-07	8.58784e-06	ENSMUSG00000026639/ENSMUSG00000001507/ENSMUSG00000027087/ENSMUSG00000002900/ENSMUSG00000090210/ENSMUSG00000000555/ENSMUSG00000007655/ENSMUSG00000073557/ENSMUSG00000039844/ENSMUSG00000029304/ENSMUSG00000022607/ENSMUSG00000001506/ENSMUSG00000031503/ENSMUSG00000031955/ENSMUSG00000025278/ENSMUSG00000068699/ENSMUSG00000029661/ENSMUSG00000020580/ENSMUSG00000089818/ENSMUSG00000052911/ENSMUSG00000025809/…	Lamb3/Itga3/Itgav/Lamb1/Itga10/Itga5/Cav1/Ppp1r12b/Rapgef1/Spp1/Ptk2/Col1a1/Col4a2/Bcar1/Flnb/Flnc/Col1a2/Rock2/Gm15950/Lamb2/Itgb1/Thbs3/Lama5/Pdgfrb/Col4a1/Lama1/Vcl/Src/Capn2/Arhgap35/Igf1r/Sos1/Flt4/Egfr	mmu:16780/mmu:16400/mmu:16410/mmu:16777/mmu:213119/mmu:16402/mmu:12389/mmu:329251/mmu:107746/mmu:20750/mmu:14083/mmu:12842/mmu:12827/mmu:12927/mmu:286940/mmu:68794/mmu:12843/mmu:19878/mmu:226519/mmu:16779/mmu:16412/mmu:21827/mmu:16776/mmu:18596/mmu:12826/mmu:16772/mmu:22330/mmu:20779/mmu:12334/mmu:232906/mmu:16001/mmu:20662/mmu:14257/mmu:13649
mmu04310	Wnt signaling pathway	27/496	180/9143	1.28412e-06	7.52492e-05	ENSMUSG00000042793/ENSMUSG00000008305/ENSMUSG00000022382/ENSMUSG00000000142/ENSMUSG00000021994/ENSMUSG00000027840/ENSMUSG00000071847/ENSMUSG00000032402/ENSMUSG00000071856/ENSMUSG00000036158/ENSMUSG00000034177/ENSMUSG00000005124/ENSMUSG00000024960/ENSMUSG00000023411/ENSMUSG00000022996/ENSMUSG00000044674/ENSMUSG00000034574/ENSMUSG00000021319/ENSMUSG00000020580/ENSMUSG00000027996/ENSMUSG00000029071/…	Lgr6/Tle1/Wnt7b/Axin2/Wnt5a/Wnt2b/Apcdd1/Smad3/Mcc/Prickle1/Rnf43/Ccn4/Plcb3/Nfatc4/Wnt10b/Fzd1/Daam1/Sfrp4/Rock2/Sfrp2/Dvl1/Fzd7/Fzd6/Lgr5/Serpinf1/Plcb1/Smad4	mmu:329252/mmu:21885/mmu:22422/mmu:12006/mmu:22418/mmu:22414/mmu:494504/mmu:17127/mmu:328949/mmu:106042/mmu:207742/mmu:22402/mmu:18797/mmu:73181/mmu:22410/mmu:14362/mmu:208846/mmu:20379/mmu:19878/mmu:20319/mmu:13542/mmu:14369/mmu:14368/mmu:14160/mmu:20317/mmu:18795/mmu:17128
mmu04974	Protein digestion and absorption	17/496	94/9143	9.98622e-06	0.00048766	ENSMUSG00000004098/ENSMUSG00000025650/ENSMUSG00000022462/ENSMUSG00000059412/ENSMUSG00000001506/ENSMUSG00000026043/ENSMUSG00000031503/ENSMUSG00000029661/ENSMUSG00000027966/ENSMUSG00000029675/ENSMUSG00000063564/ENSMUSG00000031502/ENSMUSG00000033161/ENSMUSG00000026837/ENSMUSG00000070461/ENSMUSG00000040690/ENSMUSG00000086560	Col5a3/Col7a1/Slc38a2/Fxyd2/Col1a1/Col3a1/Col4a2/Col1a2/Col11a1/Eln/Col23a1/Col4a1/Atp1a1/Col5a1/9230112E08Rik/Col16a1/Gm13372	mmu:53867/mmu:12836/mmu:67760/mmu:11936/mmu:12842/mmu:12825/mmu:12827/mmu:12843/mmu:12814/mmu:13717/mmu:237759/mmu:12826/mmu:11928/mmu:12831/mmu:73368/mmu:107581/mmu:12831
mmu05146	Amoebiasis	18/496	108/9143	1.78302e-05	0.000746322	ENSMUSG00000026639/ENSMUSG00000002900/ENSMUSG00000022607/ENSMUSG00000001506/ENSMUSG00000026043/ENSMUSG00000031503/ENSMUSG00000024960/ENSMUSG00000051439/ENSMUSG00000029661/ENSMUSG00000089818/ENSMUSG00000052911/ENSMUSG00000039239/ENSMUSG00000015647/ENSMUSG00000031502/ENSMUSG00000032796/ENSMUSG00000021823/ENSMUSG00000051177/ENSMUSG00000058427	Lamb3/Lamb1/Ptk2/Col1a1/Col3a1/Col4a2/Plcb3/Cd14/Col1a2/Gm15950/Lamb2/Tgfb2/Lama5/Col4a1/Lama1/Vcl/Plcb1/Cxcl2	mmu:16780/mmu:16777/mmu:14083/mmu:12842/mmu:12825/mmu:12827/mmu:18797/mmu:12475/mmu:12843/mmu:226519/mmu:16779/mmu:21808/mmu:16776/mmu:12826/mmu:16772/mmu:22330/mmu:18795/mmu:20310
mmu04550	Signaling pathways regulating pluripotency of stem cells	19/496	131/9143	7.716e-05	0.00282598	ENSMUSG00000041324/ENSMUSG00000027660/ENSMUSG00000022382/ENSMUSG00000000142/ENSMUSG00000021994/ENSMUSG00000027840/ENSMUSG00000032402/ENSMUSG00000037035/ENSMUSG00000031565/ENSMUSG00000022996/ENSMUSG00000044674/ENSMUSG00000029071/ENSMUSG00000041075/ENSMUSG00000022297/ENSMUSG00000003032/ENSMUSG00000004040/ENSMUSG00000037225/ENSMUSG00000005533/ENSMUSG00000024515	Inhba/Skil/Wnt7b/Axin2/Wnt5a/Wnt2b/Smad3/Inhbb/Fgfr1/Wnt10b/Fzd1/Dvl1/Fzd7/Fzd6/Klf4/Stat3/Fgf2/Igf1r/Smad4	mmu:16323/mmu:20482/mmu:22422/mmu:12006/mmu:22418/mmu:22414/mmu:17127/mmu:16324/mmu:14182/mmu:22410/mmu:14362/mmu:13542/mmu:14369/mmu:14368/mmu:16600/mmu:20848/mmu:14173/mmu:16001/mmu:17128
mmu04360	Axon guidance	24/496	192/9143	0.000107266	0.00349211	ENSMUSG00000031391/ENSMUSG00000037660/ENSMUSG00000059921/ENSMUSG00000031558/ENSMUSG00000021994/ENSMUSG00000000627/ENSMUSG00000020019/ENSMUSG00000028064/ENSMUSG00000022607/ENSMUSG00000021451/ENSMUSG00000045382/ENSMUSG00000001300/ENSMUSG00000074785/ENSMUSG00000023411/ENSMUSG00000050587/ENSMUSG00000020580/ENSMUSG00000043733/ENSMUSG00000025809/ENSMUSG00000029765/ENSMUSG00000027646/ENSMUSG00000034330/…	L1cam/Gdf7/Unc5c/Slit2/Wnt5a/Sema4f/Ntn4/Sema4a/Ptk2/Sema4d/Cxcr4/Efnb2/Plxnc1/Nfatc4/Lrrc4c/Rock2/Ptpn11/Itgb1/Plxna4/Src/Plcg2/Rgma/Sema3a/Epha3	mmu:16728/mmu:238057/mmu:22253/mmu:20563/mmu:22418/mmu:20355/mmu:57764/mmu:20351/mmu:14083/mmu:20354/mmu:12767/mmu:13642/mmu:54712/mmu:73181/mmu:241568/mmu:19878/mmu:19247/mmu:16412/mmu:243743/mmu:20779/mmu:234779/mmu:244058/mmu:20346/mmu:13837
mmu05222	Small cell lung cancer	16/496	109/9143	0.000243313	0.00690448	ENSMUSG00000026639/ENSMUSG00000001507/ENSMUSG00000018983/ENSMUSG00000027087/ENSMUSG00000002900/ENSMUSG00000022607/ENSMUSG00000031503/ENSMUSG00000017386/ENSMUSG00000089818/ENSMUSG00000052911/ENSMUSG00000025809/ENSMUSG00000021277/ENSMUSG00000015647/ENSMUSG00000031502/ENSMUSG00000032796/ENSMUSG00000073802	Lamb3/Itga3/E2f2/Itgav/Lamb1/Ptk2/Col4a2/Traf4/Gm15950/Lamb2/Itgb1/Traf3/Lama5/Col4a1/Lama1/Cdkn2b	mmu:16780/mmu:16400/mmu:242705/mmu:16410/mmu:16777/mmu:14083/mmu:12827/mmu:22032/mmu:226519/mmu:16779/mmu:16412/mmu:22031/mmu:16776/mmu:12826/mmu:16772/mmu:12579
mmu05226	Gastric cancer	19/496	144/9143	0.000275106	0.00690448	ENSMUSG00000018983/ENSMUSG00000022382/ENSMUSG00000000142/ENSMUSG00000021994/ENSMUSG00000027840/ENSMUSG00000028217/ENSMUSG00000032402/ENSMUSG00000022996/ENSMUSG00000044674/ENSMUSG00000039239/ENSMUSG00000001552/ENSMUSG00000029071/ENSMUSG00000041075/ENSMUSG00000022297/ENSMUSG00000073802/ENSMUSG00000037225/ENSMUSG00000024241/ENSMUSG00000020122/ENSMUSG00000024515	E2f2/Wnt7b/Axin2/Wnt5a/Wnt2b/Cdh17/Smad3/Wnt10b/Fzd1/Tgfb2/Jup/Dvl1/Fzd7/Fzd6/Cdkn2b/Fgf2/Sos1/Egfr/Smad4	mmu:242705/mmu:22422/mmu:12006/mmu:22418/mmu:22414/mmu:12557/mmu:17127/mmu:22410/mmu:14362/mmu:21808/mmu:16480/mmu:13542/mmu:14369/mmu:14368/mmu:12579/mmu:14173/mmu:20662/mmu:13649/mmu:17128
mmu04934	Cushing syndrome	20/496	156/9143	0.000282777	0.00690448	ENSMUSG00000051331/ENSMUSG00000018983/ENSMUSG00000022382/ENSMUSG00000000142/ENSMUSG00000021994/ENSMUSG00000027840/ENSMUSG00000048154/ENSMUSG00000024960/ENSMUSG00000022996/ENSMUSG00000044674/ENSMUSG00000025584/ENSMUSG00000075270/ENSMUSG00000042644/ENSMUSG00000029071/ENSMUSG00000031659/ENSMUSG00000041075/ENSMUSG00000022297/ENSMUSG00000073802/ENSMUSG00000051177/ENSMUSG00000020122	Cacna1c/E2f2/Wnt7b/Axin2/Wnt5a/Wnt2b/Kmt2d/Plcb3/Wnt10b/Fzd1/Pde8a/Pde11a/Itpr3/Dvl1/Adcy7/Fzd7/Fzd6/Cdkn2b/Plcb1/Egfr	mmu:12288/mmu:242705/mmu:22422/mmu:12006/mmu:22418/mmu:22414/mmu:381022/mmu:18797/mmu:22410/mmu:14362/mmu:18584/mmu:241489/mmu:16440/mmu:13542/mmu:11513/mmu:14369/mmu:14368/mmu:12579/mmu:18795/mmu:13649
mmu04350	TGF-beta signaling pathway	16/496	117/9143	0.00055006	0.0118378	ENSMUSG00000090958/ENSMUSG00000041324/ENSMUSG00000037660/ENSMUSG00000074934/ENSMUSG00000027660/ENSMUSG00000032402/ENSMUSG00000037035/ENSMUSG00000002384/ENSMUSG00000025880/ENSMUSG00000039239/ENSMUSG00000032726/ENSMUSG00000041120/ENSMUSG00000073802/ENSMUSG00000027204/ENSMUSG00000070509/ENSMUSG00000024515	Lrrc32/Inhba/Gdf7/Grem1/Skil/Smad3/Inhbb/Bmp8b/Smad7/Tgfb2/Bmp8a/Nbl1/Cdkn2b/Fbn1/Rgma/Smad4	mmu:434215/mmu:16323/mmu:238057/mmu:23892/mmu:20482/mmu:17127/mmu:16324/mmu:12164/mmu:17131/mmu:21808/mmu:12163/mmu:17965/mmu:12579/mmu:14118/mmu:244058/mmu:17128
mmu04810	Regulation of actin cytoskeleton	27/496	253/9143	0.000566164	0.0118378	ENSMUSG00000001507/ENSMUSG00000037946/ENSMUSG00000027087/ENSMUSG00000019831/ENSMUSG00000090210/ENSMUSG00000000555/ENSMUSG00000073557/ENSMUSG00000022607/ENSMUSG00000027002/ENSMUSG00000045382/ENSMUSG00000018830/ENSMUSG00000031955/ENSMUSG00000031565/ENSMUSG00000020580/ENSMUSG00000022443/ENSMUSG00000025809/ENSMUSG00000021990/ENSMUSG00000024620/ENSMUSG00000026879/ENSMUSG00000021823/ENSMUSG00000038668/…	Itga3/Fgd3/Itgav/Wasf1/Itga10/Itga5/Ppp1r12b/Ptk2/Nckap1/Cxcr4/Myh11/Bcar1/Fgfr1/Rock2/Myh9/Itgb1/Spata13/Pdgfrb/Gsn/Vcl/Lpar1/Src/Arhgap35/Fgf2/Sos1/Pfn2/Egfr	mmu:16400/mmu:30938/mmu:16410/mmu:83767/mmu:213119/mmu:16402/mmu:329251/mmu:14083/mmu:50884/mmu:12767/mmu:17880/mmu:12927/mmu:14182/mmu:19878/mmu:17886/mmu:16412/mmu:219140/mmu:18596/mmu:227753/mmu:22330/mmu:14745/mmu:20779/mmu:232906/mmu:14173/mmu:20662/mmu:18645/mmu:13649
mmu04010	MAPK signaling pathway	32/496	321/9143	0.00060603	0.0118378	ENSMUSG00000071042/ENSMUSG00000090877/ENSMUSG00000051331/ENSMUSG00000031530/ENSMUSG00000003352/ENSMUSG00000027330/ENSMUSG00000024190/ENSMUSG00000025278/ENSMUSG00000031565/ENSMUSG00000068699/ENSMUSG00000051439/ENSMUSG00000042724/ENSMUSG00000039239/ENSMUSG00000023050/ENSMUSG00000024620/ENSMUSG00000033618/ENSMUSG00000029454/ENSMUSG00000048482/ENSMUSG00000027223/ENSMUSG00000023809/ENSMUSG00000030203/…	Rasgrp3/Hspa1b/Cacna1c/Dusp4/Cacnb3/Cdc25b/Dusp1/Flnb/Fgfr1/Flnc/Cd14/Map3k9/Tgfb2/Map3k12/Pdgfrb/Map3k13/Mapkapk5/Bdnf/Mapk8ip1/Rps6ka2/Dusp16/Map4k4/Gm10501/Dusp8/Fgf2/Igf1r/Sos1/Cacnb2/Artn/Flt4/Egfr/Hspa1a	mmu:240168/mmu:15511/mmu:12288/mmu:319520/mmu:12297/mmu:12531/mmu:19252/mmu:286940/mmu:14182/mmu:68794/mmu:12475/mmu:338372/mmu:21808/mmu:26404/mmu:18596/mmu:71751/mmu:17165/mmu:12064/mmu:19099/mmu:20112/mmu:70686/mmu:26921/mmu:15482/mmu:18218/mmu:14173/mmu:16001/mmu:20662/mmu:12296/mmu:11876/mmu:14257/mmu:13649/mmu:193740
mmu04390	Hippo signaling pathway	21/496	179/9143	0.000675034	0.0123616	ENSMUSG00000037660/ENSMUSG00000022382/ENSMUSG00000000142/ENSMUSG00000021994/ENSMUSG00000027840/ENSMUSG00000022178/ENSMUSG00000032402/ENSMUSG00000002384/ENSMUSG00000025880/ENSMUSG00000022996/ENSMUSG00000044674/ENSMUSG00000053110/ENSMUSG00000039239/ENSMUSG00000032726/ENSMUSG00000022568/ENSMUSG00000055320/ENSMUSG00000029071/ENSMUSG00000041075/ENSMUSG00000022297/ENSMUSG00000020782/ENSMUSG00000024515	Gdf7/Wnt7b/Axin2/Wnt5a/Wnt2b/Ajuba/Smad3/Bmp8b/Smad7/Wnt10b/Fzd1/Yap1/Tgfb2/Bmp8a/Scrib/Tead1/Dvl1/Fzd7/Fzd6/Llgl2/Smad4	mmu:238057/mmu:22422/mmu:12006/mmu:22418/mmu:22414/mmu:16475/mmu:17127/mmu:12164/mmu:17131/mmu:22410/mmu:14362/mmu:22601/mmu:21808/mmu:12163/mmu:105782/mmu:21676/mmu:13542/mmu:14369/mmu:14368/mmu:217325/mmu:17128
mmu00534	Glycosaminoglycan biosynthesis - heparan sulfate / heparin	6/496	23/9143	0.00113053	0.018651	ENSMUSG00000021978/ENSMUSG00000039308/ENSMUSG00000032252/ENSMUSG00000050796/ENSMUSG00000030657/ENSMUSG00000047759	Extl3/Ndst2/Glce/B3galt6/Xylt1/Hs3st3a1	mmu:54616/mmu:17423/mmu:93683/mmu:117592/mmu:233781/mmu:15478
mmu04727	GABAergic synapse	13/496	91/9143	0.00118221	0.018651	ENSMUSG00000051331/ENSMUSG00000030109/ENSMUSG00000022462/ENSMUSG00000029212/ENSMUSG00000006930/ENSMUSG00000031340/ENSMUSG00000030108/ENSMUSG00000063594/ENSMUSG00000026103/ENSMUSG00000031659/ENSMUSG00000027646/ENSMUSG00000029211/ENSMUSG00000007653	Cacna1c/Slc6a12/Slc38a2/Gabrb1/Hap1/Gabre/Slc6a13/Gng8/Gls/Adcy7/Src/Gabra4/Gabrb2	mmu:12288/mmu:14411/mmu:67760/mmu:14400/mmu:15114/mmu:14404/mmu:14412/mmu:14709/mmu:14660/mmu:11513/mmu:20779/mmu:14397/mmu:14401
mmu04015	Rap1 signaling pathway	24/496	226/9143	0.00120945	0.018651	ENSMUSG00000071042/ENSMUSG00000027765/ENSMUSG00000024451/ENSMUSG00000039844/ENSMUSG00000002688/ENSMUSG00000024960/ENSMUSG00000031955/ENSMUSG00000031565/ENSMUSG00000025809/ENSMUSG00000024620/ENSMUSG00000030583/ENSMUSG00000041992/ENSMUSG00000031659/ENSMUSG00000038668/ENSMUSG00000027646/ENSMUSG00000045095/ENSMUSG00000041351/ENSMUSG00000037225/ENSMUSG00000005533/ENSMUSG00000027805/ENSMUSG00000051177/…	Rasgrp3/P2ry1/Arap3/Rapgef1/Prkd1/Plcb3/Bcar1/Fgfr1/Itgb1/Pdgfrb/Sipa1l3/Rapgef5/Adcy7/Lpar1/Src/Magi1/Rap1gap/Fgf2/Igf1r/Pfn2/Plcb1/Rapgef4/Flt4/Egfr	mmu:240168/mmu:18441/mmu:106952/mmu:107746/mmu:18760/mmu:18797/mmu:12927/mmu:14182/mmu:16412/mmu:18596/mmu:74206/mmu:217944/mmu:11513/mmu:14745/mmu:20779/mmu:14924/mmu:110351/mmu:14173/mmu:16001/mmu:18645/mmu:18795/mmu:56508/mmu:14257/mmu:13649
mmu05217	Basal cell carcinoma	10/496	60/9143	0.0013101	0.0191929	ENSMUSG00000022382/ENSMUSG00000000142/ENSMUSG00000021994/ENSMUSG00000027840/ENSMUSG00000022996/ENSMUSG00000044674/ENSMUSG00000021318/ENSMUSG00000029071/ENSMUSG00000041075/ENSMUSG00000022297	Wnt7b/Axin2/Wnt5a/Wnt2b/Wnt10b/Fzd1/Gli3/Dvl1/Fzd7/Fzd6	mmu:22422/mmu:12006/mmu:22418/mmu:22414/mmu:22410/mmu:14362/mmu:14634/mmu:13542/mmu:14369/mmu:14368
mmu00532	Glycosaminoglycan biosynthesis - chondroitin sulfate / dermatan sulfate	6/496	24/9143	0.00143925	0.0200809	ENSMUSG00000036356/ENSMUSG00000034612/ENSMUSG00000038181/ENSMUSG00000047712/ENSMUSG00000050796/ENSMUSG00000030657	Csgalnact1/Chst11/Chpf2/Ust/B3galt6/Xylt1	mmu:234356/mmu:58250/mmu:100910/mmu:338362/mmu:117592/mmu:233781
mmu05412	Arrhythmogenic right ventricular cardiomyopathy	13/496	94/9143	0.00160165	0.0213311	ENSMUSG00000001507/ENSMUSG00000051331/ENSMUSG00000027087/ENSMUSG00000090210/ENSMUSG00000000555/ENSMUSG00000003352/ENSMUSG00000029361/ENSMUSG00000041957/ENSMUSG00000025809/ENSMUSG00000032796/ENSMUSG00000001552/ENSMUSG00000045103/ENSMUSG00000057914	Itga3/Cacna1c/Itgav/Itga10/Itga5/Cacnb3/Nos1/Pkp2/Itgb1/Lama1/Jup/Dmd/Cacnb2	mmu:16400/mmu:12288/mmu:16410/mmu:213119/mmu:16402/mmu:12297/mmu:18125/mmu:67451/mmu:16412/mmu:16772/mmu:16480/mmu:13405/mmu:12296
mmu04514	Cell adhesion molecules	18/496	162/9143	0.00293134	0.0364668	ENSMUSG00000031391/ENSMUSG00000027087/ENSMUSG00000039542/ENSMUSG00000020598/ENSMUSG00000055413/ENSMUSG00000013236/ENSMUSG00000021614/ENSMUSG00000033278/ENSMUSG00000050587/ENSMUSG00000032012/ENSMUSG00000045871/ENSMUSG00000025809/ENSMUSG00000051790/ENSMUSG00000020592/ENSMUSG00000051457/ENSMUSG00000022636/ENSMUSG00000037334/ENSMUSG00000053024	L1cam/Itgav/Ncam1/Nrcam/H2-Q5/Ptprs/Vcan/Ptprm/Lrrc4c/Nectin1/Slitrk6/Itgb1/Nlgn2/Sdc1/Spn/Alcam/H2-M1/Cntn2	mmu:16728/mmu:16410/mmu:17967/mmu:319504/mmu:15018/mmu:19280/mmu:13003/mmu:19274/mmu:241568/mmu:58235/mmu:239250/mmu:16412/mmu:216856/mmu:20969/mmu:20737/mmu:11658/mmu:224756/mmu:21367
mmu00533	Glycosaminoglycan biosynthesis - keratan sulfate	4/496	9143-12-01	0.00298704	0.0364668	ENSMUSG00000027221/ENSMUSG00000033350/ENSMUSG00000031749/ENSMUSG00000028413	Chst1/Chst2/St3gal2/B4galt1	mmu:76969/mmu:54371/mmu:20444/mmu:14595
mmu04151	PI3K-Akt signaling pathway	33/496	371/9143	0.0033692	0.039487	ENSMUSG00000026639/ENSMUSG00000001507/ENSMUSG00000027087/ENSMUSG00000002900/ENSMUSG00000090210/ENSMUSG00000000555/ENSMUSG00000029304/ENSMUSG00000022607/ENSMUSG00000001506/ENSMUSG00000031503/ENSMUSG00000019970/ENSMUSG00000031565/ENSMUSG00000029661/ENSMUSG00000089818/ENSMUSG00000052911/ENSMUSG00000025809/ENSMUSG00000028047/ENSMUSG00000015647/ENSMUSG00000063594/ENSMUSG00000024620/ENSMUSG00000031502/…	Lamb3/Itga3/Itgav/Lamb1/Itga10/Itga5/Spp1/Ptk2/Col1a1/Col4a2/Sgk1/Fgfr1/Col1a2/Gm15950/Lamb2/Itgb1/Thbs3/Lama5/Gng8/Pdgfrb/Col4a1/Pik3r5/Mdm2/Lama1/Bdnf/Lpar1/Magi1/Fgf2/Igf1r/Sos1/Artn/Flt4/Egfr	mmu:16780/mmu:16400/mmu:16410/mmu:16777/mmu:213119/mmu:16402/mmu:20750/mmu:14083/mmu:12842/mmu:12827/mmu:20393/mmu:14182/mmu:12843/mmu:226519/mmu:16779/mmu:16412/mmu:21827/mmu:16776/mmu:14709/mmu:18596/mmu:12826/mmu:320207/mmu:17246/mmu:16772/mmu:12064/mmu:14745/mmu:14924/mmu:14173/mmu:16001/mmu:20662/mmu:11876/mmu:14257/mmu:13649
mmu04970	Salivary secretion	11/496	80/9143	0.00374933	0.0417491	ENSMUSG00000059412/ENSMUSG00000029334/ENSMUSG00000028962/ENSMUSG00000029361/ENSMUSG00000024960/ENSMUSG00000044217/ENSMUSG00000033161/ENSMUSG00000042644/ENSMUSG00000031659/ENSMUSG00000027335/ENSMUSG00000051177	Fxyd2/Prkg2/Slc4a2/Nos1/Plcb3/Aqp5/Atp1a1/Itpr3/Adcy7/Adra1d/Plcb1	mmu:11936/mmu:19092/mmu:20535/mmu:18125/mmu:18797/mmu:11830/mmu:11928/mmu:16440/mmu:11513/mmu:11550/mmu:18795
mmu05145	Toxoplasmosis	15/496	128/9143	0.00384718	0.0417491	ENSMUSG00000026639/ENSMUSG00000090877/ENSMUSG00000025701/ENSMUSG00000002900/ENSMUSG00000089818/ENSMUSG00000052911/ENSMUSG00000039239/ENSMUSG00000025809/ENSMUSG00000015647/ENSMUSG00000020901/ENSMUSG00000032796/ENSMUSG00000069874/ENSMUSG00000073415/ENSMUSG00000004040/ENSMUSG00000091971	Lamb3/Hspa1b/Alox5/Lamb1/Gm15950/Lamb2/Tgfb2/Itgb1/Lama5/Pik3r5/Lama1/Irgm2/Gm10501/Stat3/Hspa1a	mmu:16780/mmu:15511/mmu:11689/mmu:16777/mmu:226519/mmu:16779/mmu:21808/mmu:16412/mmu:16776/mmu:320207/mmu:16772/mmu:54396/mmu:15482/mmu:20848/mmu:193740
mmu00515	Mannose type O-glycan biosynthesis	5/496	21/9143	0.00454023	0.0475102	ENSMUSG00000048920/ENSMUSG00000047379/ENSMUSG00000039242/ENSMUSG00000049307/ENSMUSG00000028413	Fkrp/B4gat1/B3galnt2/Fut4/B4galt1	mmu:243853/mmu:108902/mmu:97884/mmu:14345/mmu:14595

## Sheet: KEGG_dKO_cont_vs_dKO_C2
KEGGID	Description	GeneRatio	BgRatio	pvalue	padj	geneID	geneName	keggID
mmu05165	Human papillomavirus infection	33/328	383/9058	2.96195e-06	0.000817498	ENSMUSG00000035692/ENSMUSG00000000142/ENSMUSG00000029561/ENSMUSG00000041827/ENSMUSG00000067158/ENSMUSG00000029304/ENSMUSG00000000386/ENSMUSG00000040033/ENSMUSG00000021994/ENSMUSG00000044674/ENSMUSG00000002325/ENSMUSG00000053835/ENSMUSG00000055413/ENSMUSG00000035929/ENSMUSG00000038023/ENSMUSG00000001507/ENSMUSG00000073409/ENSMUSG00000056116/ENSMUSG00000022996/ENSMUSG00000026104/ENSMUSG00000028364/…	Isg15/Axin2/Oasl2/Oasl1/Col4a4/Spp1/Mx1/Stat2/Wnt5a/Fzd1/Irf9/H2-T24/H2-Q5/H2-Q4/Atp6v0a2/Itga3/H2-Q6/H2-T22/Wnt10b/Stat1/Tnc/Lamb3/H2-K1/Itga5/Wnt2b/Mx2/Jag1/Fzd2/Itgav/Gm6560/H2-M9/Wnt7b/Tnr	mmu:100038882/mmu:12006/mmu:23962/mmu:231655/mmu:12829/mmu:20750/mmu:17857/mmu:20847/mmu:22418/mmu:14362/mmu:16391/mmu:15042/mmu:15018/mmu:15015/mmu:21871/mmu:16400/mmu:110557/mmu:15039/mmu:22410/mmu:20846/mmu:21923/mmu:16780/mmu:14972/mmu:16402/mmu:22414/mmu:17858/mmu:16449/mmu:57265/mmu:16410/mmu:18746/mmu:14997/mmu:22422/mmu:21960
mmu05169	Epstein-Barr virus infection	25/328	267/9058	1.20788e-05	0.00166687	ENSMUSG00000025498/ENSMUSG00000035692/ENSMUSG00000018983/ENSMUSG00000032690/ENSMUSG00000066861/ENSMUSG00000005763/ENSMUSG00000024308/ENSMUSG00000032661/ENSMUSG00000040033/ENSMUSG00000029605/ENSMUSG00000002325/ENSMUSG00000053835/ENSMUSG00000052776/ENSMUSG00000055413/ENSMUSG00000035929/ENSMUSG00000034855/ENSMUSG00000040296/ENSMUSG00000073409/ENSMUSG00000056116/ENSMUSG00000026104/ENSMUSG00000061232/…	Irf7/Isg15/E2f2/Oas2/Oas1g/Cd247/Tapbp/Oas3/Stat2/Oas1b/Irf9/H2-T24/Oas1a/H2-Q5/H2-Q4/Cxcl10/Ddx58/H2-Q6/H2-T22/Stat1/H2-K1/Gm37677/Ncor2/Plcg2/H2-M9	mmu:54123/mmu:100038882/mmu:242705/mmu:246728/mmu:23960/mmu:12503/mmu:21356/mmu:246727/mmu:20847/mmu:23961/mmu:16391/mmu:15042/mmu:246730/mmu:15018/mmu:15015/mmu:15945/mmu:230073/mmu:110557/mmu:15039/mmu:20846/mmu:14972/mmu:17999/mmu:20602/mmu:234779/mmu:14997
mmu04514	Cell adhesion molecules	17/328	158/9058	5.52853e-05	0.00508625	ENSMUSG00000031391/ENSMUSG00000020598/ENSMUSG00000053835/ENSMUSG00000055413/ENSMUSG00000035929/ENSMUSG00000033278/ENSMUSG00000073409/ENSMUSG00000056116/ENSMUSG00000016498/ENSMUSG00000039542/ENSMUSG00000061232/ENSMUSG00000046798/ENSMUSG00000053024/ENSMUSG00000027087/ENSMUSG00000053062/ENSMUSG00000067201/ENSMUSG00000045871	L1cam/Nrcam/H2-T24/H2-Q5/H2-Q4/Ptprm/H2-Q6/H2-T22/Pdcd1lg2/Ncam1/H2-K1/Cldn12/Cntn2/Itgav/Jam2/H2-M9/Slitrk6	mmu:16728/mmu:319504/mmu:15042/mmu:15018/mmu:15015/mmu:19274/mmu:110557/mmu:15039/mmu:58205/mmu:17967/mmu:14972/mmu:64945/mmu:21367/mmu:16410/mmu:67374/mmu:14997/mmu:239250
mmu05160	Hepatitis C	17/328	166/9058	0.000102904	0.00647566	ENSMUSG00000025498/ENSMUSG00000018983/ENSMUSG00000032690/ENSMUSG00000066861/ENSMUSG00000032661/ENSMUSG00000000386/ENSMUSG00000040033/ENSMUSG00000029605/ENSMUSG00000002325/ENSMUSG00000052776/ENSMUSG00000034459/ENSMUSG00000034855/ENSMUSG00000040296/ENSMUSG00000026104/ENSMUSG00000079339/ENSMUSG00000046798/ENSMUSG00000023341	Irf7/E2f2/Oas2/Oas1g/Oas3/Mx1/Stat2/Oas1b/Irf9/Oas1a/Ifit1/Cxcl10/Ddx58/Stat1/Ifit1bl1/Cldn12/Mx2	mmu:54123/mmu:242705/mmu:246728/mmu:23960/mmu:246727/mmu:17857/mmu:20847/mmu:23961/mmu:16391/mmu:246730/mmu:15957/mmu:15945/mmu:230073/mmu:20846/mmu:667373/mmu:64945/mmu:17858
mmu04940	Type I diabetes mellitus	10/328	66/9058	0.000117313	0.00647566	ENSMUSG00000026204/ENSMUSG00000053835/ENSMUSG00000055413/ENSMUSG00000035929/ENSMUSG00000073409/ENSMUSG00000056116/ENSMUSG00000037852/ENSMUSG00000061232/ENSMUSG00000015437/ENSMUSG00000067201	Ptprn/H2-T24/H2-Q5/H2-Q4/H2-Q6/H2-T22/Cpe/H2-K1/Gzmb/H2-M9	mmu:19275/mmu:15042/mmu:15018/mmu:15015/mmu:110557/mmu:15039/mmu:12876/mmu:14972/mmu:14939/mmu:14997
mmu05320	Autoimmune thyroid disease	9/328	58/9058	0.00021319	0.00980676	ENSMUSG00000053835/ENSMUSG00000055413/ENSMUSG00000035929/ENSMUSG00000053469/ENSMUSG00000073409/ENSMUSG00000056116/ENSMUSG00000061232/ENSMUSG00000015437/ENSMUSG00000067201	H2-T24/H2-Q5/H2-Q4/Tg/H2-Q6/H2-T22/H2-K1/Gzmb/H2-M9	mmu:15042/mmu:15018/mmu:15015/mmu:21819/mmu:110557/mmu:15039/mmu:14972/mmu:14939/mmu:14997
mmu04622	RIG-I-like receptor signaling pathway	9/328	62/9058	0.000357657	0.0141019	ENSMUSG00000025498/ENSMUSG00000035692/ENSMUSG00000026896/ENSMUSG00000027951/ENSMUSG00000034855/ENSMUSG00000040296/ENSMUSG00000017830/ENSMUSG00000111685/ENSMUSG00000000275	Irf7/Isg15/Ifih1/Adar/Cxcl10/Ddx58/Dhx58/Gm10686/Trim25	mmu:54123/mmu:100038882/mmu:71586/mmu:56417/mmu:15945/mmu:230073/mmu:80861/mmu:270151/mmu:217069
mmu05164	Influenza A	17/328	187/9058	0.000431692	0.0148934	ENSMUSG00000025498/ENSMUSG00000032690/ENSMUSG00000066861/ENSMUSG00000032661/ENSMUSG00000026896/ENSMUSG00000000386/ENSMUSG00000040033/ENSMUSG00000029605/ENSMUSG00000027951/ENSMUSG00000002325/ENSMUSG00000052776/ENSMUSG00000034855/ENSMUSG00000040296/ENSMUSG00000026104/ENSMUSG00000111685/ENSMUSG00000000275/ENSMUSG00000023341	Irf7/Oas2/Oas1g/Oas3/Ifih1/Mx1/Stat2/Oas1b/Adar/Irf9/Oas1a/Cxcl10/Ddx58/Stat1/Gm10686/Trim25/Mx2	mmu:54123/mmu:246728/mmu:23960/mmu:246727/mmu:71586/mmu:17857/mmu:20847/mmu:23961/mmu:56417/mmu:16391/mmu:246730/mmu:15945/mmu:230073/mmu:20846/mmu:270151/mmu:217069/mmu:17858
mmu04390	Hippo signaling pathway	16/328	179/9058	0.000761471	0.0212043	ENSMUSG00000000142/ENSMUSG00000032179/ENSMUSG00000021994/ENSMUSG00000044674/ENSMUSG00000022996/ENSMUSG00000032726/ENSMUSG00000002384/ENSMUSG00000039239/ENSMUSG00000036585/ENSMUSG00000097099/ENSMUSG00000027840/ENSMUSG00000050288/ENSMUSG00000022433/ENSMUSG00000022382/ENSMUSG00000022178/ENSMUSG00000053110	Axin2/Bmp5/Wnt5a/Fzd1/Wnt10b/Bmp8a/Bmp8b/Tgfb2/Fgf1/Gm9917/Wnt2b/Fzd2/Csnk1e/Wnt7b/Ajuba/Yap1	mmu:12006/mmu:12160/mmu:22418/mmu:14362/mmu:22410/mmu:12163/mmu:12164/mmu:21808/mmu:14164/mmu:56289/mmu:22414/mmu:57265/mmu:27373/mmu:22422/mmu:16475/mmu:22601
mmu05330	Allograft rejection	8/328	56/9058	0.000845098	0.0212043	ENSMUSG00000053835/ENSMUSG00000055413/ENSMUSG00000035929/ENSMUSG00000073409/ENSMUSG00000056116/ENSMUSG00000061232/ENSMUSG00000015437/ENSMUSG00000067201	H2-T24/H2-Q5/H2-Q4/H2-Q6/H2-T22/H2-K1/Gzmb/H2-M9	mmu:15042/mmu:15018/mmu:15015/mmu:110557/mmu:15039/mmu:14972/mmu:14939/mmu:14997
mmu05332	Graft-versus-host disease	8/328	56/9058	0.000845098	0.0212043	ENSMUSG00000053835/ENSMUSG00000055413/ENSMUSG00000035929/ENSMUSG00000073409/ENSMUSG00000056116/ENSMUSG00000061232/ENSMUSG00000015437/ENSMUSG00000067201	H2-T24/H2-Q5/H2-Q4/H2-Q6/H2-T22/H2-K1/Gzmb/H2-M9	mmu:15042/mmu:15018/mmu:15015/mmu:110557/mmu:15039/mmu:14972/mmu:14939/mmu:14997
mmu05162	Measles	14/328	157/9058	0.00164092	0.0373774	ENSMUSG00000025498/ENSMUSG00000032690/ENSMUSG00000066861/ENSMUSG00000032661/ENSMUSG00000026896/ENSMUSG00000000386/ENSMUSG00000040033/ENSMUSG00000029605/ENSMUSG00000027951/ENSMUSG00000002325/ENSMUSG00000052776/ENSMUSG00000040296/ENSMUSG00000026104/ENSMUSG00000023341	Irf7/Oas2/Oas1g/Oas3/Ifih1/Mx1/Stat2/Oas1b/Adar/Irf9/Oas1a/Ddx58/Stat1/Mx2	mmu:54123/mmu:246728/mmu:23960/mmu:246727/mmu:71586/mmu:17857/mmu:20847/mmu:23961/mmu:56417/mmu:16391/mmu:246730/mmu:230073/mmu:20846/mmu:17858
mmu05217	Basal cell carcinoma	8/328	63/9058	0.00185046	0.0373774	ENSMUSG00000000142/ENSMUSG00000021318/ENSMUSG00000021994/ENSMUSG00000044674/ENSMUSG00000022996/ENSMUSG00000027840/ENSMUSG00000050288/ENSMUSG00000022382	Axin2/Gli3/Wnt5a/Fzd1/Wnt10b/Wnt2b/Fzd2/Wnt7b	mmu:12006/mmu:14634/mmu:22418/mmu:14362/mmu:22410/mmu:22414/mmu:57265/mmu:22422
mmu04512	ECM-receptor interaction	10/328	93/9058	0.00189595	0.0373774	ENSMUSG00000067158/ENSMUSG00000029304/ENSMUSG00000001507/ENSMUSG00000041936/ENSMUSG00000028364/ENSMUSG00000026639/ENSMUSG00000000555/ENSMUSG00000053863/ENSMUSG00000027087/ENSMUSG00000015829	Col4a4/Spp1/Itga3/Agrn/Tnc/Lamb3/Itga5/Mepe/Itgav/Tnr	mmu:12829/mmu:20750/mmu:16400/mmu:11603/mmu:21923/mmu:16780/mmu:16402/mmu:94111/mmu:16410/mmu:21960

## Sheet: KEGG_WT_cont_vs_dKO_cont
KEGGID	Description	GeneRatio	BgRatio	pvalue	padj	geneID	geneName	keggID	Count	Up	Up_Gene_id	Down	Down_Gene_id
mmu04512	ECM-receptor interaction	26/1044	91/9086	6.83581e-06	0.00224898	ENSMUSG00000031503/ENSMUSG00000002944/ENSMUSG00000090210/ENSMUSG00000002900/ENSMUSG00000028763/ENSMUSG00000001507/ENSMUSG00000015647/ENSMUSG00000040998/ENSMUSG00000031502/ENSMUSG00000029307/ENSMUSG00000000555/ENSMUSG00000001930/ENSMUSG00000029306/ENSMUSG00000001281/ENSMUSG00000042284/ENSMUSG00000026478/ENSMUSG00000025321/ENSMUSG00000021702/ENSMUSG00000031274/ENSMUSG00000028047/ENSMUSG00000032796/…	Col4a2/Cd36/Itga10/Lamb1/Hspg2/Itga3/Lama5/Npnt/Col4a1/Dmp1/Itga5/Vwf/Ibsp/Itgb7/Itga1/Lamc1/Itgb8/Thbs4/Col4a5/Thbs3/Lama1/Sdc4/Itga2/Gm15950/Tnn/Thbs1	mmu:12827/mmu:12491/mmu:213119/mmu:16777/mmu:15530/mmu:16400/mmu:16776/mmu:114249/mmu:12826/mmu:13406/mmu:16402/mmu:22371/mmu:15891/mmu:16421/mmu:109700/mmu:226519/mmu:320910/mmu:21828/mmu:12830/mmu:21827/mmu:16772/mmu:20971/mmu:16398/mmu:226519/mmu:329278/mmu:21825	26	17	ENSMUSG00000031503/ENSMUSG00000002944/ENSMUSG00000002900/ENSMUSG00000028763/ENSMUSG00000001507/ENSMUSG00000015647/ENSMUSG00000031502/ENSMUSG00000000555/ENSMUSG00000001930/ENSMUSG00000001281/ENSMUSG00000042284/ENSMUSG00000026478/ENSMUSG00000025321/ENSMUSG00000031274/ENSMUSG00000032796/ENSMUSG00000089818/ENSMUSG00000040152	9	ENSMUSG00000090210/ENSMUSG00000040998/ENSMUSG00000029307/ENSMUSG00000029306/ENSMUSG00000021702/ENSMUSG00000028047/ENSMUSG00000017009/ENSMUSG00000015533/ENSMUSG00000026725
mmu04928	Parathyroid hormone synthesis, secretion and action	28/1044	106/9086	1.58056e-05	0.00260002	ENSMUSG00000074622/ENSMUSG00000005583/ENSMUSG00000074486/ENSMUSG00000028226/ENSMUSG00000074483/ENSMUSG00000052889/ENSMUSG00000022479/ENSMUSG00000042406/ENSMUSG00000035041/ENSMUSG00000029436/ENSMUSG00000031659/ENSMUSG00000027230/ENSMUSG00000026826/ENSMUSG00000057614/ENSMUSG00000030287/ENSMUSG00000015846/ENSMUSG00000020122/ENSMUSG00000040061/ENSMUSG00000030102/ENSMUSG00000032492/ENSMUSG00000005580/…	Mafb/Mef2c/Bglap2/Mmp16/Bglap/Prkcb/Vdr/Atf4/Creb3l3/Mmp17/Adcy7/Creb3l1/Nr4a2/Gnai1/Itpr2/Rxra/Egfr/Plcb2/Itpr1/Pth1r/Adcy9/Runx2/Slc9a3r1/Naca/Hbegf/Adcy1/Mmp13/Pde4b	mmu:16658/mmu:17260/mmu:12096/mmu:17389/mmu:12096/mmu:18751/mmu:22337/mmu:11911/mmu:208677/mmu:23948/mmu:11513/mmu:26427/mmu:18227/mmu:14677/mmu:16439/mmu:20181/mmu:13649/mmu:18796/mmu:16438/mmu:19228/mmu:11515/mmu:12393/mmu:26941/mmu:17938/mmu:15200/mmu:432530/mmu:17386/mmu:18578	28	11	ENSMUSG00000074622/ENSMUSG00000052889/ENSMUSG00000029436/ENSMUSG00000031659/ENSMUSG00000030287/ENSMUSG00000015846/ENSMUSG00000020122/ENSMUSG00000040061/ENSMUSG00000030102/ENSMUSG00000005580/ENSMUSG00000020733	17	ENSMUSG00000005583/ENSMUSG00000074486/ENSMUSG00000028226/ENSMUSG00000074483/ENSMUSG00000022479/ENSMUSG00000042406/ENSMUSG00000035041/ENSMUSG00000027230/ENSMUSG00000026826/ENSMUSG00000057614/ENSMUSG00000032492/ENSMUSG00000039153/ENSMUSG00000061315/ENSMUSG00000024486/ENSMUSG00000020431/ENSMUSG00000050578/ENSMUSG00000028525
mmu04510	Focal adhesion	46/1044	235/9086	0.000180513	0.0197962	ENSMUSG00000068699/ENSMUSG00000031503/ENSMUSG00000073557/ENSMUSG00000052889/ENSMUSG00000090210/ENSMUSG00000002900/ENSMUSG00000001507/ENSMUSG00000015647/ENSMUSG00000031502/ENSMUSG00000030208/ENSMUSG00000009376/ENSMUSG00000028465/ENSMUSG00000024456/ENSMUSG00000000555/ENSMUSG00000001930/ENSMUSG00000024620/ENSMUSG00000029306/ENSMUSG00000052684/ENSMUSG00000001281/ENSMUSG00000032462/ENSMUSG00000042284/…	Flnc/Col4a2/Ppp1r12b/Prkcb/Itga10/Lamb1/Itga3/Lama5/Col4a1/Emp1/Met/Tln1/Diaph1/Itga5/Vwf/Pdgfrb/Ibsp/Jun/Itgb7/Pik3cb/Itga1/Rac2/Lamc1/Itgb8/Rapgef1/Flna/Thbs4/Col4a5/Thbs3/Hgf/Lama1/Cav3/Egfr/Myl10/Pik3cd/Gm12791/Pik3r3/Vegfa/Itga2/Gm15950/Tnn/Thbs1/Flnb/Bad/Pip5k1c/Rock1	mmu:68794/mmu:12827/mmu:329251/mmu:18751/mmu:213119/mmu:16777/mmu:16400/mmu:16776/mmu:12826/mmu:13730/mmu:17295/mmu:21894/mmu:13367/mmu:16402/mmu:22371/mmu:18596/mmu:15891/mmu:16476/mmu:16421/mmu:74769/mmu:109700/mmu:19354/mmu:226519/mmu:320910/mmu:107746/mmu:192176/mmu:21828/mmu:12830/mmu:21827/mmu:15234/mmu:16772/mmu:12391/mmu:13649/mmu:17906/mmu:18707/mmu:14784/mmu:18710/mmu:22339/mmu:16398/mm…	46	34	ENSMUSG00000068699/ENSMUSG00000031503/ENSMUSG00000073557/ENSMUSG00000052889/ENSMUSG00000002900/ENSMUSG00000001507/ENSMUSG00000015647/ENSMUSG00000031502/ENSMUSG00000009376/ENSMUSG00000028465/ENSMUSG00000024456/ENSMUSG00000000555/ENSMUSG00000001930/ENSMUSG00000024620/ENSMUSG00000052684/ENSMUSG00000001281/ENSMUSG00000032462/ENSMUSG00000042284/ENSMUSG00000033220/ENSMUSG00000026478/ENSMUSG00000025321/…	12	ENSMUSG00000090210/ENSMUSG00000030208/ENSMUSG00000029306/ENSMUSG00000021702/ENSMUSG00000028047/ENSMUSG00000062694/ENSMUSG00000005474/ENSMUSG00000081121/ENSMUSG00000023951/ENSMUSG00000015533/ENSMUSG00000026725/ENSMUSG00000024959
mmu05206	MicroRNAs in cancer	38/1044	186/9086	0.000264784	0.0217784	ENSMUSG00000018983/ENSMUSG00000028226/ENSMUSG00000052889/ENSMUSG00000027330/ENSMUSG00000004099/ENSMUSG00000023088/ENSMUSG00000009376/ENSMUSG00000038894/ENSMUSG00000031995/ENSMUSG00000000555/ENSMUSG00000024620/ENSMUSG00000032462/ENSMUSG00000032487/ENSMUSG00000034330/ENSMUSG00000027490/ENSMUSG00000028832/ENSMUSG00000052397/ENSMUSG00000020122/ENSMUSG00000024014/ENSMUSG00000039936/ENSMUSG00000034218/…	E2f2/Mmp16/Prkcb/Cdc25b/Dnmt1/Abcc1/Met/Irs2/St14/Itga5/Pdgfrb/Pik3cb/Ptgs2/Plcg2/E2f1/Stmn1/Ezr/Egfr/Pim1/Pik3cd/Atm/Gm12791/Myc/Cdkn2a/Notch2/Cyp1b1/Gls2/Pik3r3/Rassf1/Abl1/Vegfa/Ccng1/Tnn/Rps6ka5/Bmpr2/Thbs1/Rock1/Brca1	mmu:242705/mmu:17389/mmu:18751/mmu:12531/mmu:13433/mmu:17250/mmu:17295/mmu:384783/mmu:19143/mmu:16402/mmu:18596/mmu:74769/mmu:19225/mmu:234779/mmu:13555/mmu:16765/mmu:22350/mmu:13649/mmu:18712/mmu:18707/mmu:11920/mmu:14784/mmu:17869/mmu:12578/mmu:18129/mmu:13078/mmu:216456/mmu:18710/mmu:56289/mmu:11350/mmu:22339/mmu:12450/mmu:329278/mmu:73086/mmu:12168/mmu:21825/mmu:19877/mmu:12189	38	30	ENSMUSG00000018983/ENSMUSG00000052889/ENSMUSG00000027330/ENSMUSG00000004099/ENSMUSG00000023088/ENSMUSG00000009376/ENSMUSG00000038894/ENSMUSG00000031995/ENSMUSG00000000555/ENSMUSG00000024620/ENSMUSG00000032462/ENSMUSG00000034330/ENSMUSG00000027490/ENSMUSG00000028832/ENSMUSG00000052397/ENSMUSG00000020122/ENSMUSG00000024014/ENSMUSG00000039936/ENSMUSG00000034218/ENSMUSG00000044303/ENSMUSG00000027878/…	8	ENSMUSG00000028226/ENSMUSG00000032487/ENSMUSG00000081121/ENSMUSG00000022346/ENSMUSG00000044005/ENSMUSG00000010067/ENSMUSG00000023951/ENSMUSG00000026725

## Sheet: DEG_WT_cont_vs_WT_C2
gene_id	WT_con_1	WT_con_2	WT_con_3	WT_con_4	WT_C2_5	WT_C2_6	WT_C2_7	WT_C2_8	WT_con	WT_C2	log2FoldChange	pvalue	padj	gene_name
ENSMUSG00000032484	60.3329	114.651	100.681	85.2204	284.415	634.522	397.225	318.461	90.2214	408.656	-2.17982	7.51935e-18	6.19332e-14	Ngp
ENSMUSG00000040950	7.28156	8.41478	7.34131	1.18362	60.0557	142.558	76.7621	69.8845	6.05532	87.315	-3.82876	7.77274e-18	6.19332e-14	Mgl2
ENSMUSG00000039323	402.566	509.094	305.189	361.003	854.378	1204.75	1127.58	876.652	394.463	1015.84	-1.36498	7.08338e-16	3.76269e-12	Igfbp2
ENSMUSG00000056054	100.902	164.088	148.924	82.8531	370.532	530.166	410.64	319.346	124.192	407.671	-1.71257	4.95103e-15	1.97249e-11	S100a8
ENSMUSG00000056071	124.827	270.325	204.508	133.749	542.768	882.367	661.793	498.922	183.352	646.463	-1.8171	1.25956e-14	4.01448e-11	S100a9
ENSMUSG00000032496	53.0514	85.1996	65.0231	49.7119	160.904	319.59	201.221	229.115	63.2465	227.708	-1.84693	2.38281e-14	6.32875e-11	Ltf
ENSMUSG00000015854	3427.53	4541.88	4016.75	4425.54	7029.92	11303.1	8329.06	8429.48	4102.92	8772.88	-1.09651	5.64412e-14	1.28493e-10	Cd5l
ENSMUSG00000042684	250.694	452.294	331.408	314.842	811.319	858.142	807.865	676.729	337.309	788.514	-1.2247	1.27954e-13	2.54885e-10	Npl
ENSMUSG00000051855	720.874	785.73	588.354	739.76	1338.22	2688.1	1425.69	2162.88	708.68	1903.72	-1.4258	3.80536e-13	6.73803e-10	Mest
ENSMUSG00000039109	7453.2	10474.3	8176.13	7014.11	16688.7	21402.3	16907.8	14303.3	8279.43	17325.5	-1.06525	8.37224e-13	1.3342e-09	F13a1
ENSMUSG00000069792	1021.5	1594.6	1414.78	1274.75	2955.19	3711.16	3725.57	2177.03	1326.41	3142.24	-1.24437	1.39087e-12	2.01499e-09	Wfdc17
ENSMUSG00000022303	7.28156	4.20739	4.19504	1.18362	40.7926	104.356	55.1494	31.8461	4.2169	58.036	-3.76289	3.54873e-12	4.71272e-09	Dcstamp
ENSMUSG00000068874	186.2	185.125	182.484	160.972	315.009	343.816	354	310.499	178.695	330.831	-0.888557	1.6565e-11	2.03061e-08	Selenbp1
ENSMUSG00000047414	1875.52	2095.28	2225.47	2522.29	1247.57	1031.45	1167.08	1414.5	2179.64	1215.15	0.842812	4.02286e-11	4.57916e-08	Flrt2
ENSMUSG00000041577	235.09	336.591	310.433	223.703	645.882	1229.91	538.825	694.422	276.454	777.26	-1.49048	5.69759e-11	6.05312e-08	Prelp
ENSMUSG00000027832	629.335	376.561	378.602	304.189	846.446	1373.4	911.456	1001.38	422.172	1033.17	-1.29044	5.65371e-10	5.6311e-07	Ptx3
ENSMUSG00000030074	1766.3	1900.69	2007.32	2310.42	1221.51	1033.31	994.926	1356.11	1996.18	1151.47	0.794088	9.10445e-10	8.53462e-07	Gxylt2
ENSMUSG00000090958	1900.49	2286.72	2568.41	2696.28	1416.41	1083.63	1097.77	1504.73	2362.97	1275.63	0.889782	1.0204e-09	8.78039e-07	Lrrc32
ENSMUSG00000026678	61.3731	56.7997	37.7553	46.161	130.31	292.57	119.987	152.154	50.5223	173.755	-1.78062	1.04686e-09	8.78039e-07	Rgs5
ENSMUSG00000015568	6822.82	11548.2	8836.84	8396.57	17191.8	28965.3	18649.5	15207.4	8901.12	20003.5	-1.16819	1.21134e-09	9.65197e-07	Lpl
ENSMUSG00000029299	128.988	195.644	112.217	111.26	349.003	583.276	315.246	275.115	137.027	380.66	-1.47252	1.5806e-09	1.19945e-06	Abcg3
ENSMUSG00000030116	482.663	657.404	463.551	578.788	878.173	970.884	940.522	916.46	545.602	926.51	-0.764679	2.28329e-09	1.65393e-06	Mfap5
ENSMUSG00000025804	459.778	1001.36	667.011	511.322	1674.76	1592.36	1826.64	1180.96	659.867	1568.68	-1.249	2.85174e-09	1.97588e-06	Ccr1
ENSMUSG00000026822	12.4827	37.8665	44.0479	42.6102	81.5851	193.804	130.421	127.384	34.2518	133.299	-1.96578	4.1491e-09	2.755e-06	Lcn2
ENSMUSG00000031444	40.5687	74.6811	71.3156	60.3644	145.04	265.549	149.798	144.192	61.7325	176.145	-1.51264	5.11715e-09	3.26187e-06	F10
ENSMUSG00000051323	1766.3	1770.26	1774.5	1835.79	1322.36	1193.57	1070.94	1270.31	1786.71	1214.29	0.558355	6.29916e-09	3.7538e-06	Pcdh19
ENSMUSG00000029373	1095.35	1134.94	822.227	729.108	1945.58	2050.78	2688.16	1400.34	945.408	2021.22	-1.09616	6.35998e-09	3.7538e-06	Pf4
ENSMUSG00000049037	447.296	618.486	561.086	542.096	828.316	1175.87	969.587	872.229	542.241	961.5	-0.8269	7.50378e-09	4.27072e-06	Clec4a1
ENSMUSG00000044254	150.832	209.318	201.362	146.768	71.387	37.27	76.0168	89.346	177.07	68.5049	1.36846	2.26927e-08	1.247e-05	Pcsk9
ENSMUSG00000042793	228.849	179.866	189.825	245.009	84.9845	61.4955	115.516	110.577	210.887	93.1431	1.1719	2.57852e-08	1.29471e-05	Lgr6
ENSMUSG00000022102	469.14	577.464	435.235	300.639	934.83	1000.7	981.511	688.229	445.619	901.317	-1.01513	2.67614e-08	1.29471e-05	Dok2
ENSMUSG00000075707	144.591	200.903	136.339	127.831	271.95	533.893	354	283.961	152.416	360.951	-1.24362	2.71091e-08	1.29471e-05	Dio3
ENSMUSG00000021835	216.366	225.095	241.215	278.15	380.731	704.403	397.225	535.191	240.206	504.388	-1.07138	2.75893e-08	1.29471e-05	Bmp4
ENSMUSG00000003038	771.845	920.366	773.984	660.458	1068.54	1395.76	1613.49	1359.65	781.663	1359.36	-0.798907	2.7623e-08	1.29471e-05	Hmgn2
ENSMUSG00000051682	135.229	342.902	205.557	145.585	591.492	687.632	557.457	376.845	207.318	553.356	-1.41513	3.21975e-08	1.466e-05	Treml4
ENSMUSG00000064373	15485.8	22549.5	18597.6	16484.2	29529.3	41582.1	31622.2	26960.4	18279.3	32423.5	-0.826823	4.82012e-08	2.11883e-05	Selenop
ENSMUSG00000000318	199.723	154.622	96.4858	94.6893	384.13	914.047	587.267	439.653	136.38	581.274	-2.09103	4.91948e-08	2.11883e-05	Clec10a
ENSMUSG00000026656	4559.3	7967.74	5519.62	4912.01	11060.4	12914.1	10766.1	8707.25	5739.67	10862	-0.920191	6.0599e-08	2.54133e-05	Fcgr2b
ENSMUSG00000031391	171.637	118.859	210.801	236.723	101.981	59.632	59.621	78.7306	184.505	74.9913	1.30597	1.02525e-07	4.18933e-05	L1cam
ENSMUSG00000046694	143.551	137.792	154.168	143.218	79.3189	62.4273	70.0547	85.8075	144.682	74.4021	0.961954	1.10631e-07	4.40754e-05	Tent5b
ENSMUSG00000037994	89.4592	38.9183	81.8032	118.362	26.0619	17.7033	29.0652	21.2307	82.1356	23.5153	1.79917	1.15417e-07	4.46868e-05	Slc9b2
ENSMUSG00000004933	166.436	160.933	138.436	99.4238	252.687	266.481	288.417	253.884	141.307	265.367	-0.906999	1.17774e-07	4.46868e-05	Matk
ENSMUSG00000018217	1868.24	2727.44	2048.23	1858.28	3593.14	4797.58	3621.98	3094.38	2125.55	3776.77	-0.829187	1.23574e-07	4.57971e-05	Pmp22
ENSMUSG00000004098	2791.96	2659.07	2497.1	2522.29	1755.21	1046.36	1491.27	1763.04	2617.6	1513.97	0.790241	1.32784e-07	4.80918e-05	Col5a3
ENSMUSG00000023349	3601.25	4058.03	3068.67	2479.68	6158.54	7132.55	6983.11	4346.11	3301.91	6155.08	-0.898373	1.8703e-07	6.62335e-05	Clec4n
ENSMUSG00000037736	66.5743	16.8296	45.0966	37.8757	149.573	613.092	213.89	332.615	41.594	327.292	-2.97579	1.96089e-07	6.79319e-05	Limch1
ENSMUSG00000042834	831.138	712.1	812.788	1067.62	489.511	410.902	541.061	561.73	855.912	500.801	0.771715	2.13618e-07	7.243e-05	Nrep
ENSMUSG00000025650	835.299	623.745	649.182	594.175	332.006	221.757	317.482	471.499	675.6	335.686	1.00901	2.70235e-07	8.80251e-05	Col7a1
ENSMUSG00000040181	18.724	12.6222	9.43883	20.1215	35.1269	157.466	47.6968	64.5768	15.2266	76.2166	-2.32852	2.70659e-07	8.80251e-05	Fmo1
ENSMUSG00000072875	22.8849	30.5036	19.9264	11.8362	46.4582	86.6528	67.0737	70.7691	21.2878	67.7384	-1.66579	2.88291e-07	9.18842e-05	Gpr27
ENSMUSG00000030148	623.093	968.751	719.449	629.684	1177.32	1446.08	1584.43	1083.65	735.244	1322.87	-0.847593	3.05435e-07	9.54396e-05	Clec4a2
ENSMUSG00000026712	16264.9	20836	13885.6	11915.5	29389.9	42007	27337.7	23283	15725.5	30504.4	-0.955883	3.45411e-07	0.000105855	Mrc1
ENSMUSG00000038357	21.8447	14.7259	19.9264	13.0198	38.5263	74.54	83.4694	45.9999	17.3792	60.6339	-1.8056	3.78689e-07	0.000113864	Camp
ENSMUSG00000043832	334.952	480.694	386.992	441.489	647.015	853.483	733.339	576.768	411.032	702.651	-0.774359	5.85894e-07	0.000172904	Clec4a3
ENSMUSG00000042476	247.573	156.725	294.701	310.107	130.31	123.923	125.949	120.307	252.277	125.122	1.01115	6.40306e-07	0.000182881	Abcb4
ENSMUSG00000032232	2142.86	1879.65	1949.64	1937.58	1542.19	1220.59	1287.81	1452.54	1977.43	1375.78	0.524257	6.42656e-07	0.000182881	Cgnl1
ENSMUSG00000030865	47.8502	66.2664	35.6578	31.9576	116.712	169.579	130.421	76.0768	45.433	123.197	-1.43589	7.58141e-07	0.000210385	Chp2
ENSMUSG00000020044	47386.3	39043.5	44721.2	49159.1	33541.7	25420.9	21962.9	31494.9	45077.5	28105.1	0.681623	7.65707e-07	0.000210385	Timp3
ENSMUSG00000036594	121.706	117.807	108.022	142.034	150.706	421.151	335.368	252.115	122.392	289.835	-1.24723	7.81596e-07	0.00021111	H2-Aa
ENSMUSG00000025464	799.931	917.211	684.84	710.17	1151.26	1259.73	1264.71	1053.57	778.038	1182.32	-0.603632	8.28267e-07	0.000219988	Paox
ENSMUSG00000003617	193.481	151.466	169.899	130.198	296.879	487.305	248.173	297.23	161.261	332.397	-1.04132	9.50711e-07	0.000248369	Cp
ENSMUSG00000026829	122.746	141.999	94.3883	95.8729	232.291	271.139	175.882	205.23	113.752	221.136	-0.954868	1.05014e-06	0.00026992	Gbgt1
ENSMUSG00000041324	15985.1	13465.7	15838.4	17347.1	11738.1	9347.32	10628.2	11450.4	15659.1	10791	0.537193	1.07996e-06	0.000273179	Inhba
ENSMUSG00000024180	1095.35	1394.75	1000.52	1068.81	1674.76	2130.91	1623.93	1720.57	1139.86	1787.54	-0.648917	1.15117e-06	0.000286642	Pgap6
ENSMUSG00000026639	79.0569	68.3701	68.1693	92.3221	41.9257	29.816	30.5558	31.8461	76.9796	33.5359	1.20722	1.32069e-06	0.000323792	Lamb3
ENSMUSG00000037660	247.573	209.318	177.24	229.622	98.582	39.1335	52.1684	133.577	215.938	80.8651	1.42096	1.61671e-06	0.000390363	Gdf7
ENSMUSG00000022651	23.9251	24.1925	15.7314	15.387	52.1238	66.1543	61.1115	44.2307	19.809	55.9051	-1.49376	1.65989e-06	0.000392617	Retnlg
ENSMUSG00000112963	26.0056	47.3331	29.3653	44.9774	9.06501	1.8635	11.9242	8.84614	36.9203	7.92471	2.20311	1.67532e-06	0.000392617	Gm6093
ENSMUSG00000022265	4491.68	3485.82	4331.37	4445.66	2973.32	2516.66	2723.94	3194.34	4188.64	2852.06	0.554536	1.79604e-06	0.000414807	Ank
ENSMUSG00000071042	920.597	752.071	1149.44	1235.7	647.015	509.667	576.833	666.114	1014.45	599.908	0.757885	2.05922e-06	0.000468402	Rasgrp3
ENSMUSG00000040569	15.6033	9.46662	18.8777	8.28531	46.4582	85.721	40.2442	32.7307	13.0582	51.2885	-1.96452	2.08688e-06	0.000468402	Slc26a7
ENSMUSG00000022150	7145.29	11917.4	8428.88	8557.55	15772	22739.4	12926.6	14160	9012.28	16399.5	-0.863655	2.16922e-06	0.000477086	Dab2
ENSMUSG00000017737	68.6547	89.407	55.5842	40.243	128.043	236.665	141.6	121.192	63.4722	156.875	-1.30218	2.18545e-06	0.000477086	Mmp9
ENSMUSG00000019359	7.28156	3.15554	7.34131	8.28531	14.7306	80.1305	22.3579	46.8845	6.51593	41.0259	-2.6611	2.34637e-06	0.000505295	Gdpd2
ENSMUSG00000022875	89.4592	74.6811	92.2908	97.0565	165.436	641.044	280.964	303.422	88.3719	347.717	-1.97695	2.38148e-06	0.000506018	Kng1
ENSMUSG00000019278	240.291	220.888	229.678	214.235	307.077	556.255	344.311	423.73	226.273	407.843	-0.850199	2.44967e-06	0.000513658	Dpep1
ENSMUSG00000008305	670.944	418.635	641.841	667.56	353.536	166.783	324.935	337.922	599.745	295.794	1.01993	2.5738e-06	0.000520526	Tle1
ENSMUSG00000010142	374.48	500.679	442.576	355.085	611.888	771.489	652.105	613.037	418.205	662.13	-0.66234	2.57516e-06	0.000520526	Tnfrsf13b
ENSMUSG00000073421	201.803	156.725	175.143	227.254	247.022	328.908	434.488	399.845	190.231	352.566	-0.894789	2.60914e-06	0.000520526	H2-Ab1
ENSMUSG00000028967	4246.19	4765.92	5241.7	5644.67	3451.5	2938.74	3656.26	3593.3	4974.62	3409.95	0.544615	2.61308e-06	0.000520526	Errfi1
ENSMUSG00000090877	1158.81	890.914	1285.78	1229.78	787.523	629.863	764.64	764.306	1141.32	736.583	0.631738	2.70616e-06	0.000532411	Hspa1b
ENSMUSG00000036006	178.918	287.154	186.679	134.932	399.994	626.136	326.425	352.076	196.921	426.158	-1.11183	2.97705e-06	0.000578564	Ripor2
ENSMUSG00000022425	1730.93	1087.61	1393.8	1589.6	880.439	805.964	737.81	1065.07	1450.48	872.322	0.733843	3.23202e-06	0.000620547	Enpp2
ENSMUSG00000027452	200.763	266.117	139.485	139.667	375.065	514.326	294.379	350.307	186.508	383.519	-1.0379	3.4724e-06	0.000658764	Acss1
ENSMUSG00000027580	1684.12	2078.45	2262.17	2220.46	1334.82	1033.31	950.955	1588.77	2061.3	1226.96	0.748912	3.74998e-06	0.000697317	Helz2
ENSMUSG00000022791	2000.35	1652.45	1833.23	1816.85	1383.55	1094.81	1189.44	1404.77	1825.72	1268.14	0.526341	3.76313e-06	0.000697317	Tnk2
ENSMUSG00000081895	2033.64	1653.5	1582.58	2073.7	4478.12	2035.87	4068.39	3150.11	1835.85	3433.12	-0.90307	4.18079e-06	0.000765806	Rpl17-ps10
ENSMUSG00000001507	553.399	505.938	617.719	597.726	303.678	373.632	271.276	435.23	568.696	345.954	0.717107	4.47206e-06	0.00080985	Itga3
ENSMUSG00000039899	273.579	346.058	289.457	350.35	482.712	602.842	602.918	400.73	314.861	522.3	-0.731866	4.95018e-06	0.000886359	Fgl2
ENSMUSG00000063611	118.585	159.881	78.6569	102.975	191.498	311.205	243.701	194.615	115.024	235.255	-1.03266	5.76655e-06	0.00102106	Gm10134
ENSMUSG00000047592	1951.46	3023.01	2169.88	1928.11	3635.07	4311.21	3413.3	3252.72	2268.11	3653.08	-0.687416	5.86615e-06	0.00102728	Nxpe5
ENSMUSG00000021214	18.724	10.5185	5.24379	7.1017	21.5294	135.104	40.9895	36.2692	10.397	58.4729	-2.48784	6.02917e-06	0.0010393	Akr1c18
ENSMUSG00000000489	440.014	503.835	332.457	298.271	618.687	716.516	604.408	682.922	393.644	655.633	-0.734816	6.06519e-06	0.0010393	Pdgfb
ENSMUSG00000041912	156.033	144.103	94.3883	123.096	207.362	245.982	247.427	206.115	129.405	226.722	-0.810002	6.4955e-06	0.00110119	Tdrkh
ENSMUSG00000061353	3209.09	3157.64	4124.77	3962.75	8042.93	27461.5	10266.7	12418.2	3613.56	14547.3	-2.00927	7.05311e-06	0.00118314	Cxcl12
ENSMUSG00000006342	80.0972	35.7628	37.7553	69.8334	138.241	510.599	197.495	223.807	55.8622	267.536	-2.26076	7.18971e-06	0.00119349	Susd2
ENSMUSG00000021356	18.724	23.1406	23.0727	16.5706	35.1269	115.537	56.64	54.846	20.377	65.5375	-1.68541	7.27808e-06	0.00119571	Irf4
ENSMUSG00000002944	12467.1	16502.4	13100	12075.3	21290.3	33199.2	23049.5	16550.2	13536.2	23522.3	-0.797196	7.80692e-06	0.00125567	Cd36
ENSMUSG00000055435	7936.9	8422.14	6850.49	7083.94	11008.3	13768.5	10315.9	9624.6	7573.37	11179.3	-0.561761	7.86735e-06	0.00125567	Maf
ENSMUSG00000021268	143.551	73.6293	114.315	95.8729	61.1888	40.0653	49.1873	45.9999	106.842	49.1103	1.12793	7.87943e-06	0.00125567	Meg3
ENSMUSG00000031129	1853.68	2378.23	1747.23	1846.44	2948.4	4063.36	2717.97	2711.34	1956.39	3110.27	-0.668683	8.1162e-06	0.00128059	Slc9a9
ENSMUSG00000021262	1997.23	2260.42	1982.15	2008.6	2642.45	2973.21	2815.6	2560.96	2062.1	2748.06	-0.414382	8.52747e-06	0.00132858	Evl
ENSMUSG00000023274	108.183	186.177	122.705	118.362	285.548	364.314	196.004	227.346	133.857	268.303	-1.00045	8.64932e-06	0.00132858	Cd4
ENSMUSG00000101389	576.283	846.737	568.427	510.139	1118.4	1429.3	1001.63	847.46	625.397	1099.2	-0.812881	8.72343e-06	0.00132858	Ms4a4a
ENSMUSG00000016918	4771.5	5722.05	5766.08	6032.89	4043	3270.44	3668.93	4448.72	5573.13	3857.77	0.53074	8.75382e-06	0.00132858	Sulf1
ENSMUSG00000070960	94.6603	130.429	89.1445	95.8729	141.641	210.576	187.806	200.807	102.527	185.207	-0.855588	8.95455e-06	0.00133894	Gm19680
ENSMUSG00000027843	123.787	133.585	128.997	131.381	200.563	314.932	228.796	182.23	129.437	231.63	-0.840423	8.99024e-06	0.00133894	Ptpn22
ENSMUSG00000043391	3756.24	3485.82	4321.94	4326.12	2863.41	2094.57	2832	2925.42	3972.53	2678.85	0.568364	9.07417e-06	0.00133894	2510009E07Rik
ENSMUSG00000060459	106.103	64.1627	77.6082	65.0989	104.248	398.789	143.09	220.269	78.2431	216.599	-1.46857	9.69587e-06	0.00140984	Kng2
ENSMUSG00000029082	664.702	826.752	696.376	661.642	1098	1002.56	1268.44	902.306	712.368	1067.83	-0.584193	9.73156e-06	0.00140984	Bst1
ENSMUSG00000022337	1408.46	1306.39	1226	1238.06	1741.62	2565.11	2370.68	1572.84	1294.73	2062.56	-0.672085	1.01051e-05	0.00145076	Emc2
ENSMUSG00000030742	16.6436	37.8665	37.7553	10.6525	66.8545	86.6528	66.3284	74.3076	25.7295	73.5358	-1.50702	1.02196e-05	0.0014541	Lat
ENSMUSG00000073412	134.189	199.851	116.412	112.444	284.415	272.071	326.425	196.384	140.724	269.824	-0.938266	1.04945e-05	0.00147343	Lst1
ENSMUSG00000021895	507.629	629.004	550.598	493.568	818.117	1069.65	822.025	696.191	545.2	851.496	-0.642691	1.0556e-05	0.00147343	Arhgef3
ENSMUSG00000111394	1099.52	1214.88	1289.97	1316.18	939.362	721.175	667.01	935.037	1230.14	815.646	0.594079	1.06706e-05	0.00147343	Gm49759
ENSMUSG00000074934	1353.33	881.448	1308.85	1252.27	861.176	560.914	819.789	558.191	1198.97	700.018	0.776694	1.08418e-05	0.00147343	Grem1
ENSMUSG00000033207	479.543	859.359	593.598	473.447	1005.08	1632.43	970.332	955.383	601.486	1140.81	-0.923002	1.08539e-05	0.00147343	Mamdc2
ENSMUSG00000031722	842.58	310.295	530.672	417.817	1155.79	4210.58	2085.25	2162	525.341	2403.4	-2.1937	1.09497e-05	0.00147343	Hp
ENSMUSG00000028238	1244.11	2059.52	1490.29	1346.96	2440.75	4057.77	2597.99	2107.15	1535.22	2800.92	-0.867373	1.10027e-05	0.00147343	Atp6v0d2
ENSMUSG00000006344	586.686	526.975	391.187	387.043	707.071	1323.09	757.187	749.268	472.973	884.153	-0.902117	1.12888e-05	0.00149915	Ggt5
ENSMUSG00000036218	8.32178	3.15554	12.5851	5.91808	23.7957	102.493	23.1031	25.6538	7.49513	43.7613	-2.54124	1.19322e-05	0.00157151	Pdzrn4
ENSMUSG00000059921	278.78	290.31	328.262	362.187	203.963	220.825	159.486	207	314.884	197.818	0.6728	1.20859e-05	0.00157869	Unc5c
ENSMUSG00000022894	558.6	630.056	594.646	534.995	831.715	1849.52	788.488	1035	579.574	1126.18	-0.958191	1.23723e-05	0.00159376	Adamts5
ENSMUSG00000031626	557.559	573.257	479.283	447.407	824.916	1542.05	655.831	896.998	514.376	979.948	-0.929302	1.24013e-05	0.00159376	Sorbs2
ENSMUSG00000030047	1000.69	1403.16	1258.51	1088.93	1803.94	2344.28	1706.65	1571.96	1187.82	1856.71	-0.644136	1.27767e-05	0.00162888	Arhgap25
ENSMUSG00000038332	2758.67	3386.95	2868.36	2738.89	4056.59	4706.27	4422.39	3543.76	2938.22	4182.25	-0.509328	1.28857e-05	0.00162973	Sesn1
ENSMUSG00000051331	1071.43	1109.7	1221.8	1403.77	725.201	645.703	450.884	938.575	1201.68	690.091	0.800902	1.36436e-05	0.00171201	Cacna1c
ENSMUSG00000053626	496.186	498.575	486.624	518.424	392.062	299.092	346.547	360.038	499.952	349.435	0.518258	1.38384e-05	0.00171251	Tll1
ENSMUSG00000042367	207.004	232.458	261.141	235.54	145.04	109.947	156.505	158.346	234.036	142.459	0.714086	1.38625e-05	0.00171251	Gjb3
ENSMUSG00000030329	109.223	191.436	123.754	92.3221	287.814	384.813	195.259	224.692	129.184	273.144	-1.07695	1.43859e-05	0.00176349	Pianp
ENSMUSG00000058135	1669.56	2489.72	2192.96	1872.48	3006.19	3936.64	3259.03	2663.57	2056.18	3216.36	-0.645422	1.49297e-05	0.00181618	Gstm1
ENSMUSG00000040229	282.941	679.493	339.798	320.76	1151.26	1399.49	1115.66	794.383	405.748	1115.2	-1.45839	1.52478e-05	0.00184082	Gpr34
ENSMUSG00000026358	102.982	207.214	151.021	100.607	284.415	421.151	407.659	173.384	140.456	321.652	-1.19504	1.55151e-05	0.00185902	Rgs1
ENSMUSG00000031613	2840.85	1696.63	2776.07	2790.97	1443.6	1337.06	1913.09	1390.61	2526.13	1521.09	0.731291	1.5678e-05	0.00186451	Hpgd
ENSMUSG00000037946	3616.85	2783.19	3448.32	3589.91	2549.54	2166.32	2197.78	2594.57	3359.57	2377.05	0.499321	1.58475e-05	0.00186816	Fgd3
ENSMUSG00000018983	1043.34	828.855	1022.54	1086.56	614.155	361.519	710.981	636.037	995.325	580.673	0.77661	1.59431e-05	0.00186816	E2f2
ENSMUSG00000023960	261.096	301.88	250.653	325.494	416.991	581.412	362.943	510.422	284.781	467.942	-0.7169	1.62845e-05	0.00189423	Enpp5
ENSMUSG00000028085	246.533	220.888	225.483	249.743	329.74	382.949	362.198	313.153	235.662	347.01	-0.559821	1.68602e-05	0.00194699	Gatb
ENSMUSG00000060586	156.033	96.7699	90.1933	117.178	138.241	293.501	295.869	228.23	115.044	238.961	-1.05797	1.70131e-05	0.00195051	H2-Eb1
ENSMUSG00000022122	1125.52	1888.07	1520.7	1019.09	3287.2	7677.62	3247.86	3181.96	1388.35	4348.66	-1.64714	1.73852e-05	0.00197893	Ednrb
ENSMUSG00000112441	365.118	258.754	304.14	317.209	166.57	95.0385	196.749	202.577	311.305	165.234	0.911579	1.78107e-05	0.00201299	Gm48898
ENSMUSG00000034641	843.621	1286.41	1143.15	1135.09	1816.4	2328.44	1506.92	1512.69	1102.07	1791.11	-0.700414	1.82235e-05	0.00204513	Cd300ld
ENSMUSG00000045730	236.131	265.065	213.947	185.828	341.071	372.7	336.859	323.769	225.243	343.6	-0.607146	1.86004e-05	0.00205953	Adrb2
ENSMUSG00000027660	3869.63	3364.86	3869.92	3877.53	2801.09	2339.62	3063.03	2718.42	3745.48	2730.54	0.455717	1.86102e-05	0.00205953	Skil
ENSMUSG00000025150	1897.37	1864.92	1458.82	1363.53	2423.76	2351.74	2654.63	2198.27	1646.16	2407.1	-0.547992	1.96784e-05	0.00216273	Cbr2
ENSMUSG00000027087	8006.59	7263	8747.7	8614.36	6166.48	6276.27	6116.37	6531.99	8157.91	6272.78	0.379048	2.01873e-05	0.00220346	Itgav
ENSMUSG00000087006	91.5396	58.9034	61.8768	39.0593	83.8514	204.985	137.874	164.538	62.8448	147.812	-1.23281	2.16717e-05	0.00234939	Gm13889
ENSMUSG00000030268	2226.08	1821.8	1833.23	1896.15	1598.84	1257.86	1370.54	1375.57	1944.31	1400.7	0.47389	2.21403e-05	0.00238397	Bcat1
ENSMUSG00002075524	57.2123	45.2294	54.5355	39.0593	10.1981	28.8843	17.141	13.2692	49.0091	17.3732	1.48878	2.42556e-05	0.00257498	ENSMUSG00002075524
ENSMUSG00000053318	35.3676	57.8516	52.4379	53.2627	90.6501	177.033	102.101	82.2691	49.73	113.013	-1.18574	2.43313e-05	0.00257498	Slamf8
ENSMUSG00000034484	5358.19	6240.61	5467.18	5100.2	7570.42	8218.97	8829.13	6473.6	5541.54	7773.03	-0.48822	2.4399e-05	0.00257498	Snx2
ENSMUSG00000001630	1001.73	721.567	1014.15	1101.95	642.483	480.783	711.726	594.46	959.85	607.363	0.659448	2.50388e-05	0.00262512	Stk38l
ENSMUSG00000020467	31.2067	14.7259	14.6826	29.5904	46.4582	188.214	69.3094	39.8076	22.5514	85.9472	-1.9336	2.52744e-05	0.00263251	Efemp1
ENSMUSG00000016349	289.182	665.819	433.137	271.048	777.325	976.474	798.176	696.191	414.797	812.042	-0.968433	2.73019e-05	0.00282522	Eef1a2
ENSMUSG00000018927	703.191	1229.61	1085.47	772.901	1609.04	1998.6	1949.61	1155.31	947.792	1678.14	-0.824139	2.7813e-05	0.00285953	Ccl6
ENSMUSG00000032702	1168.17	855.152	1046.66	1132.72	698.006	551.596	547.768	850.998	1050.68	662.092	0.66675	2.80651e-05	0.00286696	Kank1
ENSMUSG00000029553	425.451	489.109	428.942	383.492	617.554	658.747	739.301	532.537	431.749	637.035	-0.561475	2.84614e-05	0.00288893	Tfec
ENSMUSG00000038807	967.407	889.863	891.445	927.955	743.331	562.777	534.353	704.152	919.168	636.154	0.53304	2.94269e-05	0.00296802	Rap1gap2
ENSMUSG00000021390	6481.63	6982.16	7332.92	7315.93	8873.52	16717.5	12127.7	8877.98	7028.16	11649.2	-0.729064	2.96571e-05	0.00297242	Ogn
ENSMUSG00000117050	104.022	75.733	92.2908	95.8729	50.9907	49.3828	33.5368	53.9614	91.9797	46.9679	0.978263	3.01977e-05	0.00300769	1700023B13Rik
ENSMUSG00000028542	242.372	230.354	319.871	258.028	181.3	124.855	119.987	185.769	262.657	152.978	0.784463	3.2108e-05	0.00315973	Slc6a9
ENSMUSG00000070737	141.47	135.688	113.266	136.116	192.632	191.009	232.522	208.769	131.635	206.233	-0.651199	3.21208e-05	0.00315973	Tmem35b
ENSMUSG00000064349	66.5743	96.7699	101.73	82.8531	159.771	204.053	248.918	106.154	86.9817	179.724	-1.04936	3.29316e-05	0.00321962	mt-Tc
ENSMUSG00000021211	146.671	133.585	116.412	132.565	185.833	239.46	242.956	185.769	132.308	213.504	-0.693361	3.42983e-05	0.00332984	Akr1c12
ENSMUSG00000079355	1212.9	962.44	1163.07	1315	1471.93	2307.01	1522.57	1969.15	1163.35	1817.67	-0.644119	3.45129e-05	0.00332984	Ackr4
ENSMUSG00000031443	114.425	155.673	98.5833	60.3644	200.563	274.866	216.126	174.269	107.261	216.456	-1.00989	3.46858e-05	0.00332984	F7
ENSMUSG00000048521	354.716	262.962	291.555	336.147	143.907	106.22	243.701	169.846	311.345	165.918	0.902434	3.57845e-05	0.00341474	Cxcr6
ENSMUSG00000037922	93.6201	59.9553	23.0727	33.1413	149.573	204.985	147.562	84.0383	52.4473	146.54	-1.47895	3.62606e-05	0.00343958	Bank1
ENSMUSG00000009185	24.9653	19.9851	26.219	27.2232	54.3901	53.1098	69.3094	46.8845	24.5981	55.9235	-1.19126	3.65745e-05	0.00344882	Ccl8
ENSMUSG00000060961	268.377	318.71	318.823	384.675	179.034	177.033	172.901	257.423	322.646	196.598	0.713076	3.73825e-05	0.00350428	Slc4a4
ENSMUSG00000059336	10.4022	8.41478	13.6339	9.46893	27.195	51.2463	24.5937	35.3845	10.48	34.6049	-1.72003	3.80021e-05	0.00354153	Slc14a1
ENSMUSG00000028036	185.16	95.7181	135.29	144.401	285.548	928.955	368.16	367.115	140.142	487.444	-1.79846	3.95501e-05	0.00366436	Ptgfr
ENSMUSG00000040722	1534.33	2015.34	1513.36	1632.21	2414.69	2692.76	2124	2260.19	1673.81	2372.91	-0.503223	3.99296e-05	0.00367814	Scamp5
ENSMUSG00000052316	4249.31	6006.05	5222.82	6290.92	3409.58	2612.63	3162.15	4466.41	5442.27	3412.69	0.673235	4.03178e-05	0.00369256	Lrrc15
ENSMUSG00000022793	130.028	130.429	132.144	132.565	185.833	234.801	196.749	192.846	131.291	202.557	-0.626395	4.16066e-05	0.00378881	B4galt4
ENSMUSG00000051920	1162.97	974.01	1089.66	1162.31	1746.15	4456.56	2047.24	2384.92	1097.24	2658.72	-1.27691	4.21018e-05	0.00381213	Rspo2
ENSMUSG00000036067	596.048	558.531	788.667	655.723	382.997	214.303	393.499	475.038	649.742	366.459	0.825723	4.34895e-05	0.00391553	Slc2a6
ENSMUSG00000029084	91.5396	207.214	153.119	125.463	249.288	457.489	336.114	191.961	144.334	308.713	-1.09705	4.72175e-05	0.00422729	Cd38
ENSMUSG00000041261	254.855	203.006	202.41	153.87	145.04	92.2433	119.242	113.231	203.535	117.439	0.798591	4.9079e-05	0.0043694	Car8
ENSMUSG00000019944	320.389	463.865	290.506	308.924	639.083	766.83	420.328	565.268	345.921	597.878	-0.787822	4.95601e-05	0.00438772	Rhobtb1
ENSMUSG00000006611	1704.93	1916.47	1623.48	1590.78	2148.41	2409.51	2388.57	2108.92	1708.91	2263.85	-0.405797	5.0674e-05	0.00446155	Hfe
ENSMUSG00000021822	2170.94	2448.7	1727.31	1569.48	3070.77	3631.96	3455.04	2353.96	1979.11	3127.93	-0.660215	5.26775e-05	0.00460342	Plau
ENSMUSG00000044813	565.881	378.665	587.305	600.093	318.409	222.688	356.981	368.884	532.986	316.74	0.749428	5.2863e-05	0.00460342	Shb
ENSMUSG00000066800	1549.93	1876.5	1424.21	1338.67	2388.63	3231.31	2023.39	2049.65	1547.33	2423.24	-0.646783	5.51673e-05	0.00477796	Rnasel
ENSMUSG00000033906	52.0111	65.2145	42.9991	53.2627	96.3158	192.872	70.0547	129.154	53.3719	122.099	-1.19256	5.63182e-05	0.00485128	Zdhhc15
ENSMUSG00000079484	19.7642	22.0888	20.9752	14.2034	50.9907	86.6528	43.9705	32.7307	19.2579	53.5862	-1.46939	5.8305e-05	0.0049837	Phyhd1
ENSMUSG00000041607	1717.41	1756.58	2044.03	1943.5	1469.67	1351.04	1375.76	1499.42	1865.38	1423.97	0.389706	5.8481e-05	0.0049837	Mbp
ENSMUSG00000019880	73.8558	42.0739	47.1942	73.3842	84.9845	243.187	119.242	116.769	59.127	141.046	-1.25724	5.9427e-05	0.00503739	Rspo3
ENSMUSG00000033083	532.594	641.627	453.064	411.898	835.114	1246.68	675.208	739.537	509.796	874.135	-0.776969	5.99538e-05	0.00505515	Tbc1d4
ENSMUSG00000010307	3781.21	3657.27	3950.68	4018.38	4347.81	5097.6	5252.61	5354.57	3851.88	5013.15	-0.380539	6.14088e-05	0.00515058	Tmem86a
ENSMUSG00000025993	1725.73	2161.55	1227.05	977.667	3742.72	7105.53	4030.38	2945.76	1523	4456.1	-1.54879	6.17968e-05	0.00515599	Slc40a1
ENSMUSG00000036362	344.314	671.078	482.429	504.221	897.436	917.774	728.122	728.922	500.51	818.063	-0.708251	6.32608e-05	0.00525064	P2ry13
ENSMUSG00000026357	208.045	269.273	239.117	211.867	375.065	491.032	363.688	282.192	232.075	377.994	-0.702665	6.36034e-05	0.00525173	Rgs18
ENSMUSG00000031972	199.723	229.303	176.192	165.706	143.907	88.5163	123.714	87.5768	192.731	110.928	0.801511	6.57642e-05	0.00540216	Acta1
ENSMUSG00000119584	329852	265860	212572	366475	46453.7	150160	115051	55873.1	293689	91884.5	1.67639	7.05348e-05	0.00572412	Rn18s-rs5
ENSMUSG00000035722	1633.15	1551.47	1663.33	1558.82	1286.1	962.498	1089.57	1311.88	1601.69	1162.51	0.463055	7.11972e-05	0.00572412	Abca7
ENSMUSG00000027765	128.988	104.133	127.949	157.421	87.2508	70.813	75.2715	68.1153	129.623	75.3626	0.784384	7.13384e-05	0.00572412	P2ry1
ENSMUSG00000049598	11.4425	8.41478	11.5363	14.2034	19.2632	41.9288	38.7537	38.0384	11.3992	34.496	-1.6121	7.15565e-05	0.00572412	Vsig8
ENSMUSG00000034438	10.4022	29.4517	17.8289	13.0198	45.3251	73.6083	52.9137	32.7307	17.6757	51.1444	-1.52991	7.17545e-05	0.00572412	Gbp8
ENSMUSG00000009378	53.0514	32.6073	83.9007	62.7317	21.5294	25.1573	27.5747	16.8077	58.0728	22.7673	1.34514	7.18389e-05	0.00572412	Slc16a12
ENSMUSG00000043004	1393.9	1600.91	1291.02	1383.65	1976.17	2183.09	1852.72	1704.65	1417.37	1929.16	-0.444422	7.28549e-05	0.0057762	Gng2
ENSMUSG00000039891	16.6436	29.4517	11.5363	15.387	44.1919	47.5193	42.48	52.1922	18.2547	46.5958	-1.34912	7.50326e-05	0.0059194	Txlnb
ENSMUSG00000000440	210.125	239.821	247.507	209.5	309.344	520.848	342.821	314.922	226.738	371.984	-0.714113	7.77946e-05	0.00607554	Pparg
ENSMUSG00000009281	19.7642	29.4517	16.7801	15.387	32.8607	60.5638	58.1305	52.1922	20.3458	50.9368	-1.32719	7.80563e-05	0.00607554	Rarres2
ENSMUSG00000087651	210.125	137.792	190.874	210.684	248.155	385.745	303.322	291.923	187.369	307.286	-0.715846	7.81555e-05	0.00607554	1500009L16Rik
ENSMUSG00000027955	5335.3	5358.11	5486.06	5900.33	4353.47	4262.76	4452.2	4676.95	5519.95	4436.35	0.31509	7.94434e-05	0.00613061	Gask1b
ENSMUSG00000051212	477.462	650.041	501.307	452.141	743.331	887.958	772.092	668.768	520.238	768.037	-0.561477	7.96334e-05	0.00613061	Gpr183
ENSMUSG00000079543	13.5229	0	17.8289	9.46893	26.0619	43.7923	62.6021	38.0384	10.2052	42.6237	-2.06663	8.15498e-05	0.00624797	Igkv13-85
ENSMUSG00000037868	375.52	455.45	396.431	311.291	609.622	841.37	588.758	467.076	384.673	626.707	-0.70307	8.24672e-05	0.00628803	Egr2
ENSMUSG00000080316	345.354	287.154	362.871	368.105	214.161	150.944	122.968	271.576	340.871	189.912	0.846653	8.56344e-05	0.00649842	Spaca6
ENSMUSG00000027309	2550.63	2730.59	2909.26	2828.84	2203.93	2083.39	1749.88	2242.5	2754.83	2069.92	0.412955	8.69166e-05	0.00656447	Dnaaf9
ENSMUSG00000004655	877.948	600.605	650.231	543.28	540.501	382.949	319.718	389.23	668.016	408.1	0.714375	9.23883e-05	0.00694481	Aqp1
ENSMUSG00000022382	290.222	224.043	280.019	271.048	190.365	87.5845	119.242	186.653	266.333	145.961	0.871726	9.33743e-05	0.00695373	Wnt7b
ENSMUSG00000022510	4.16089	18.9332	18.8777	7.1017	23.7957	112.742	33.5368	39.8076	12.2684	52.4705	-2.09283	9.33796e-05	0.00695373	Trp63
ENSMUSG00000035407	3.12067	7.36293	1.04876	3.55085	6.79876	54.9733	13.4147	28.3076	3.7708	25.8736	-2.78028	9.44793e-05	0.00700289	Kank4
ENSMUSG00000041025	2150.14	1793.4	1853.16	1973.09	1584.11	1168.41	1289.3	1547.19	1942.45	1397.25	0.475916	9.63938e-05	0.00711172	Iffo2
ENSMUSG00000032744	100.902	125.17	93.3396	108.893	141.641	268.344	157.996	199.923	107.076	191.976	-0.843391	9.96218e-05	0.00730566	Heyl
ENSMUSG00000028458	1277.39	1053.95	1125.32	1035.66	833.981	648.498	693.094	937.691	1123.08	778.316	0.5299	0.000100239	0.00730566	Tesk1
ENSMUSG00000032047	932.04	1303.24	1113.78	969.382	1528.59	1569.07	1678.33	1334	1079.61	1527.5	-0.500598	0.000100398	0.00730566	Acat1
ENSMUSG00000076609	343.274	598.501	869.421	330.229	763.727	2163.52	3261.27	2631.73	535.356	2205.06	-2.04227	0.000102283	0.00738449	Igkc
ENSMUSG00000000142	380.722	237.717	370.212	479.365	199.43	177.964	160.231	278.653	367.004	204.07	0.846586	0.000102696	0.00738449	Axin2
ENSMUSG00000053886	14.5631	25.2443	20.9752	21.3051	39.6594	46.5875	49.1873	53.0768	20.5219	47.1278	-1.20521	0.00010315	0.00738449	Sh2d4a
ENSMUSG00000019831	158.114	111.496	110.12	132.565	71.387	54.9733	66.3284	91.9998	128.074	71.1721	0.847445	0.000103335	0.00738449	Wasf1
ENSMUSG00000030109	86.3385	26.2962	141.582	216.602	13.5975	1.8635	16.3958	21.2307	117.705	13.2719	3.14535	0.000105183	0.007483	Slc6a12
ENSMUSG00000028356	26.0056	19.9851	30.414	23.6723	7.93189	6.52225	6.70737	9.73075	25.0192	7.72306	1.70066	0.000105884	0.00749065	Ambp
ENSMUSG00000002020	8600.56	8219.13	8547.39	8019	5840.13	6591.2	4315.07	6682.37	8346.52	5857.19	0.511134	0.000106811	0.00749065	Ltbp2
ENSMUSG00000042155	101.942	125.17	102.778	105.342	181.3	244.119	161.722	148.615	108.808	183.939	-0.755475	0.000107042	0.00749065	Klhl23
ENSMUSG00000026581	12.4827	17.8814	10.4876	3.55085	37.3932	63.359	20.8674	36.2692	11.1006	39.4722	-1.81429	0.000107171	0.00749065	Sell
ENSMUSG00000114608	1002.77	1297.98	1155.73	1210.84	1538.79	1664.11	1960.04	1410.96	1166.83	1643.47	-0.494877	0.000108155	0.00752643	Gm36161
ENSMUSG00000070323	75.9363	183.021	128.997	140.85	239.09	305.614	234.013	200.807	132.201	244.881	-0.889673	0.000109834	0.0075779	Mmp27
ENSMUSG00000022439	371.36	579.568	475.088	455.692	724.068	686.7	670.737	643.114	470.427	681.155	-0.533409	0.00010994	0.0075779	Parvg
ENSMUSG00000038286	415.049	401.806	413.211	379.941	546.167	594.457	564.909	481.23	402.502	546.691	-0.441247	0.000110321	0.0075779	Bphl
ENSMUSG00000040147	119.626	134.636	115.363	132.565	159.771	280.457	190.042	207	125.548	209.317	-0.739539	0.000110888	0.00758418	Maob
ENSMUSG00000027858	403.606	386.028	409.016	404.797	278.749	276.73	330.151	272.461	400.862	289.523	0.466605	0.00011212	0.00762653	Tspan2
ENSMUSG00000002997	1380.38	1394.75	1177.76	1172.96	1646.43	2243.65	1818.44	1569.3	1281.46	1819.46	-0.505671	0.000112464	0.00762653	Prkar2b
ENSMUSG00000035095	650.139	503.835	514.941	720.822	420.39	206.849	266.059	443.191	597.434	334.122	0.839792	0.000115048	0.00776869	Fam167a
ENSMUSG00000084843	2.08045	4.20739	10.4876	22.4887	0	0	0	0.884614	9.81603	0.221153	5.1386	0.000118873	1	B230312C02Rik
ENSMUSG00000032053	0	6.31108	5.24379	5.91808	11.3313	36.3383	18.6316	24.7692	4.36824	22.7676	-2.39567	0.000119589	0.00804124	Pou2af1
ENSMUSG00000098188	917.476	978.218	1083.37	1088.93	765.994	624.273	845.873	708.576	1017	736.179	0.465297	0.000128294	0.00859029	Sowahc
ENSMUSG00000022797	2680.65	3275.45	2682.73	2444.17	3959.14	5776.85	4049.76	3225.3	2770.75	4252.76	-0.618025	0.000134319	0.0089561	Tfrc
ENSMUSG00000049723	3774.97	10655.2	6913.42	5398.47	17574.8	31523	18159.1	13832.7	6685.52	20272.4	-1.6004	0.000139332	0.00925164	Mmp12
ENSMUSG00000027171	62.4134	74.6811	71.3156	91.1385	41.9257	43.7923	29.8105	40.6922	74.8871	39.0552	0.945096	0.000141657	0.00935173	Prrg4
ENSMUSG00000042842	98.8212	138.844	137.387	106.525	191.498	255.3	236.248	146.846	120.394	207.473	-0.785476	0.000142013	0.00935173	Serpinb6b
ENSMUSG00000031558	2847.09	2396.11	2640.78	2864.35	1754.08	1892.38	1317.62	2288.5	2687.08	1813.15	0.567793	0.000145586	0.00954754	Slit2
ENSMUSG00000121093	1057.91	955.077	1185.1	1319.73	761.461	591.661	909.221	797.922	1129.45	765.066	0.560762	0.000148081	0.00963257	ENSMUSG00000121093
ENSMUSG00000030541	1501.04	1487.31	1406.39	1178.88	1791.47	1862.57	1903.4	1755.96	1393.41	1828.35	-0.391594	0.000148845	0.00963257	Idh2
ENSMUSG00000076433	143.551	110.444	128.997	144.401	71.387	71.7448	81.9789	93.7691	131.848	79.7199	0.720781	0.00014889	0.00963257	Cep295nl
ENSMUSG00000092035	302.705	312.399	336.652	357.452	233.424	259.958	187.806	221.153	327.302	225.586	0.539442	0.0001493	0.00963257	Peg10
ENSMUSG00000027221	290.222	247.184	259.043	298.271	183.567	123.923	189.297	202.577	273.68	174.841	0.644908	0.000151686	0.0097345	Chst1
ENSMUSG00000032060	1172.33	1250.65	1271.1	1306.71	1482.13	1665.97	1674.61	1531.27	1250.2	1588.49	-0.346363	0.000152102	0.0097345	Cryab
ENSMUSG00000022667	1027.74	1371.61	1429.46	1202.55	1766.54	2135.57	1900.42	1472	1257.84	1818.63	-0.5319	0.000154922	0.00987538	Cd200r1
ENSMUSG00000039662	3024.97	2696.94	3039.3	2943.65	2371.63	1964.13	2065.12	2493.73	2926.22	2223.65	0.396421	0.000158327	0.0100522	Icmt
ENSMUSG00000022462	6246.54	6176.45	7736.7	7808.32	5400.48	4564.64	5473.96	5310.34	6992	5187.35	0.430621	0.000159907	0.0100771	Slc38a2
ENSMUSG00000046546	337.032	300.828	306.238	267.497	470.248	604.706	335.368	492.73	302.899	475.763	-0.649307	0.000160039	0.0100771	Fam43a
ENSMUSG00000017493	26475.8	17701.5	17886.6	17232.3	24238.7	34157	28854.3	30771.3	19824	29505.3	-0.573727	0.000160897	0.0100771	Igfbp4
ENSMUSG00000074794	322.469	372.354	332.457	273.415	446.452	739.81	495.6	416.653	325.174	524.629	-0.689592	0.000161249	0.0100771	Arrdc3
ENSMUSG00000037762	628.295	813.078	601.988	538.545	922.365	1397.63	972.568	804.998	645.476	1024.39	-0.665941	0.000163401	0.0101717	Slc16a9
ENSMUSG00000027332	899.793	1019.24	960.663	901.916	1180.72	1305.38	1239.37	1139.38	945.403	1216.21	-0.363382	0.000164638	0.010203	Ivd
ENSMUSG00000026628	1600.9	1763.95	1805.96	1655.88	2250.39	2551.13	2214.92	1961.19	1706.67	2244.41	-0.394944	0.000165694	0.010203	Atf3
ENSMUSG00000022037	86.3385	31.5554	46.1454	73.3842	70.2539	241.323	140.109	135.346	59.3559	146.758	-1.30932	0.000165825	0.010203	Clu
ENSMUSG00000042607	734.397	530.131	598.841	634.418	461.183	408.107	427.036	486.538	624.447	445.716	0.486971	0.000166778	0.0102222	Asb4
ENSMUSG00000029093	2805.48	2980.93	3003.65	3051.36	2214.13	1496.39	1383.21	2522.92	2960.36	1904.16	0.637064	0.000169672	0.0103597	Sorcs2
ENSMUSG00000023232	321.429	355.524	381.748	382.308	261.752	115.537	224.324	238.846	360.252	210.115	0.778791	0.000171446	0.0104281	Serinc2
ENSMUSG00000035385	214.286	388.132	288.409	240.274	556.365	456.558	689.368	326.422	282.775	507.178	-0.84287	0.000175709	0.0106467	Ccl2
ENSMUSG00000044708	579.404	534.338	659.669	555.116	461.183	298.16	438.215	387.461	582.132	396.254	0.555665	0.000181416	0.0109509	Kcnj10
ENSMUSG00000102051	0	2.10369	6.29255	0	15.8638	39.1335	8.94315	11.5	2.09906	18.8601	-3.14138	0.000185295	0.01111	Ly6a2
ENSMUSG00000024074	2754.51	2355.09	2631.34	2576.73	2141.61	2076.87	1819.93	2036.38	2579.42	2018.7	0.35426	0.000185445	0.01111	Crim1
ENSMUSG00000024177	164.355	267.169	263.239	227.254	405.659	298.16	372.631	360.922	230.504	359.343	-0.639955	0.00018622	0.0111146	Nme4
ENSMUSG00000049719	344.314	325.021	366.017	344.432	259.486	210.576	260.097	258.307	344.946	247.116	0.480951	0.000186931	0.0111154	Prss46
ENSMUSG00000026068	101.942	118.859	138.436	123.096	77.0526	62.4273	61.1115	85.8075	120.583	71.5997	0.755797	0.000190402	0.0112797	Il18rap
ENSMUSG00000007888	1605.06	1649.3	1809.11	1428.62	1278.17	932.682	1279.62	1194.23	1623.02	1171.17	0.470957	0.000195548	0.0115417	Crlf1
ENSMUSG00000009654	21.8447	29.4517	28.3165	26.0396	58.9226	61.4955	51.4231	45.9999	26.4131	54.4603	-1.04041	0.000200962	0.0118175	Oit3
ENSMUSG00000083061	246.533	241.925	425.796	359.819	534.836	516.19	626.021	414.884	318.518	522.982	-0.716413	0.000203319	0.0119121	Gm12191
ENSMUSG00000033740	95.7005	100.977	112.217	106.525	67.9876	60.5638	67.0737	55.7307	103.855	62.8389	0.725476	0.000207701	0.0121242	St18
ENSMUSG00000041488	691.748	609.019	648.133	690.048	473.647	464.012	557.457	485.653	659.737	495.192	0.411725	0.000209413	0.0121486	Stx3
ENSMUSG00000021994	1483.36	1210.68	1243.83	1384.83	1042.48	862.801	816.063	1111.96	1330.67	958.325	0.474399	0.000209643	0.0121486	Wnt5a
ENSMUSG00000026204	778.087	818.337	892.494	937.424	564.297	252.504	639.435	527.23	856.585	495.867	0.788019	0.000214689	0.012396	Ptprn
ENSMUSG00000000594	3280.86	3917.08	3417.91	3453.79	4469.05	4828.33	4534.92	4109.03	3517.41	4485.33	-0.350673	0.000216247	0.0124408	Gm2a
ENSMUSG00000027397	3784.33	3803.48	3573.12	3774.55	3010.72	2428.14	3219.54	2801.57	3733.87	2864.99	0.381981	0.000220974	0.012667	Slc20a1
ENSMUSG00000035258	34.3274	25.2443	45.0966	39.0593	60.0557	223.62	63.3473	61.0383	35.9319	102.015	-1.50589	0.000221963	0.0126781	Abi3bp
ENSMUSG00000047678	9.36201	15.7777	14.6826	22.4887	44.1919	47.5193	37.2631	29.1923	15.5778	39.5416	-1.34937	0.000225839	0.0128406	Gpr82
ENSMUSG00000040883	429.612	561.686	560.037	517.24	729.734	668.997	841.402	653.73	517.144	723.465	-0.485184	0.000226418	0.0128406	Tmem205
ENSMUSG00000000627	742.719	439.672	469.844	521.975	346.737	185.418	336.859	383.038	543.552	313.013	0.796242	0.000231506	0.0130825	Sema4f
ENSMUSG00000026069	471.221	544.857	540.111	595.359	397.727	224.552	431.507	277.769	537.887	332.889	0.691647	0.000237169	0.0133552	Il1rl1
ENSMUSG00000025701	1238.91	1290.62	1351.85	1283.04	1083.27	810.623	997.907	1012	1291.1	975.949	0.404234	0.000242148	0.0135876	Alox5
ENSMUSG00000022822	3274.62	3139.76	3409.52	3207.6	2748.97	2707.67	2153.06	2469.84	3257.88	2519.88	0.371272	0.000246681	0.0137934	Abcc5
ENSMUSG00000002900	9396.33	7694.26	8268.42	8558.73	6287.72	6507.34	5669.96	7376.79	8479.43	6460.45	0.392387	0.000252669	0.0140663	Lamb1
ENSMUSG00000063172	115.465	119.911	131.095	98.2402	196.031	171.442	219.853	148.615	116.178	183.985	-0.662438	0.000253327	0.0140663	Hspb11
ENSMUSG00000029059	710.472	553.272	448.869	417.817	827.182	818.077	960.644	676.729	532.607	820.658	-0.623309	0.000254732	0.0140952	Prxl2b
ENSMUSG00000035373	266.297	252.443	229.678	195.297	427.189	429.537	586.522	230	235.929	418.312	-0.8264	0.000256812	0.0141611	Ccl7
ENSMUSG00000037656	2359.23	2169.96	2668.04	3093.97	1691.76	1832.75	1490.53	2169.96	2572.8	1796.25	0.518261	0.000269315	0.0147993	Slc20a2
ENSMUSG00000044468	1041.26	913.003	1030.93	917.303	754.662	532.029	778.054	723.614	975.625	697.09	0.484949	0.000273065	0.0149539	Tent5c
ENSMUSG00000032786	3174.76	4139.02	3630.8	3301.11	4608.43	5365.02	5005.18	4172.72	3561.42	4787.84	-0.426914	0.000275278	0.0150234	Alas1
ENSMUSG00000052384	2778.44	3717.23	3142.08	2833.58	4194.83	4477.99	4151.11	3790.57	3117.83	4153.63	-0.413686	0.000276358	0.0150309	Nrros
ENSMUSG00000073530	142.511	156.725	128.997	192.929	324.074	782.67	217.617	450.268	155.291	443.657	-1.51473	0.000281613	0.0152128	Pappa2
ENSMUSG00000090210	287.101	227.199	268.482	248.559	218.693	155.602	139.364	164.538	257.836	169.55	0.612087	0.000281613	0.0152128	Itga10
ENSMUSG00000028641	5491.34	4761.71	5026.7	4584.15	3893.42	3061.73	3337.29	4323.99	4965.97	3654.11	0.442758	0.00028769	0.0154368	P3h1
ENSMUSG00000040370	363.038	395.494	336.652	356.269	477.046	568.368	542.551	425.499	362.863	503.366	-0.472863	0.000287696	0.0154368	Etfrf1
ENSMUSG00000048120	2043	2866.28	2114.3	1907.99	3127.43	3948.76	2999.68	2844.03	2232.89	3229.98	-0.532403	0.000295099	0.0157808	Entpd1
ENSMUSG00000026981	741.679	468.072	628.207	594.175	1024.35	3017.94	1172.3	1280.04	608.033	1623.65	-1.41702	0.00031482	0.0167792	Il1rn
ENSMUSG00002076173	673.024	435.465	356.578	920.853	78.1857	263.685	184.08	58.3845	596.48	146.084	2.02862	0.00031645	0.0168098	ENSMUSG00002076173
ENSMUSG00000071324	36.4078	71.5256	30.414	28.4068	70.2539	116.469	91.6673	79.6152	41.6885	89.5013	-1.10086	0.000323057	0.0170539	Armc2
ENSMUSG00000033350	1743.41	1421.05	1444.14	1515.03	1186.38	844.166	1059.02	1273.84	1530.91	1090.85	0.489245	0.000323413	0.0170539	Chst2
ENSMUSG00000030835	4405.34	3903.4	4117.43	3905.93	3468.5	3028.19	2889.38	3434.95	4083.03	3205.26	0.349654	0.000324255	0.0170539	Nomo1
ENSMUSG00000073599	63.4536	109.392	98.5833	133.749	155.238	229.211	155.76	170.73	101.294	177.735	-0.814309	0.000326428	0.0171117	Ecscr
ENSMUSG00000042770	523.232	639.523	621.914	556.3	856.644	735.151	1015.79	703.268	585.242	827.714	-0.500608	0.0003283	0.0171137	Hebp1
ENSMUSG00000026180	11.4425	17.8814	20.9752	9.46893	46.4582	57.7685	40.2442	21.2307	14.942	41.4254	-1.46183	0.000328614	0.0171137	Cxcr2
ENSMUSG00000042647	203.884	201.955	196.118	181.093	264.019	289.774	270.53	259.192	195.762	270.879	-0.467689	0.00033158	0.0172119	Acad12
ENSMUSG00000085042	61.3731	48.385	39.8528	36.6921	84.9845	73.6083	108.063	78.7306	46.5758	86.3466	-0.890681	0.000334863	0.0173259	Abhd11os
ENSMUSG00000023805	1576.98	1467.33	1422.12	1608.53	1210.18	1067.79	953.936	1307.46	1518.74	1134.84	0.421111	0.000338842	0.0174084	Synj2
ENSMUSG00000095589	4.16089	12.6222	80.7544	7.1017	52.1238	492.896	525.41	390.999	26.1598	365.357	-3.80297	0.000339687	0.0174084	Ighv1-55
ENSMUSG00000035107	1735.09	1911.21	1942.3	2055.94	1519.52	1449.8	1312.41	1633.88	1911.14	1478.9	0.370215	0.000339734	0.0174084	Dcbld2
ENSMUSG00000040592	27.0458	46.2813	29.3653	28.4068	44.1919	73.6083	88.6863	67.2306	32.7748	68.4293	-1.0689	0.000343215	0.0175094	Cd79b
ENSMUSG00000022661	875.868	1029.76	942.834	901.916	1164.85	1422.78	1136.53	1206.61	937.594	1232.69	-0.39452	0.000344132	0.0175094	Cd200
ENSMUSG00000001663	84.258	91.5107	102.778	99.4238	125.777	215.234	124.459	177.807	94.4927	160.819	-0.768025	0.000345003	0.0175094	Gstt1
ENSMUSG00000074863	143.551	154.622	148.924	152.687	230.025	267.412	217.617	180.461	149.946	223.879	-0.577175	0.000348311	0.0176212	Platr25
ENSMUSG00000021238	467.06	633.212	504.453	558.667	633.418	897.275	760.168	763.422	540.848	763.571	-0.498602	0.000351202	0.0177112	Aldh6a1
ENSMUSG00000000693	20789.9	17208.2	18688.9	19509.5	14195.8	10428.1	12404.2	16970.4	19049.1	13499.6	0.496822	0.000356769	0.0179353	Loxl3
ENSMUSG00000031530	1050.63	826.752	759.302	813.144	725.201	599.115	581.305	576.768	862.456	620.597	0.476667	0.000361249	0.0181034	Dusp4
ENSMUSG00000034751	1984.75	2317.22	2259.03	2770.85	1656.63	1555.09	1136.53	1962.96	2332.96	1577.8	0.564556	0.000365606	0.0182367	Mast4
ENSMUSG00000040687	1711.17	1679.8	1746.18	1573.03	1402.81	1319.36	1369.05	1367.61	1677.54	1364.71	0.298219	0.000366199	0.0182367	Madd
ENSMUSG00000021322	1635.23	2142.61	1770.31	1595.51	2309.31	2524.11	2535.38	2161.11	1785.92	2382.48	-0.415762	0.000385154	0.0191209	Aoah
ENSMUSG00000031451	31082.9	30843.3	30091	30403.6	35379.6	35537.9	36159.4	37590.8	30605.2	36166.9	-0.240906	0.000388964	0.0192501	Gas6
ENSMUSG00000022893	766.644	690.012	693.23	686.497	942.761	1488	815.317	1016.42	709.096	1065.63	-0.587251	0.000391616	0.0193214	Adamts1
ENSMUSG00000024164	406.727	574.308	466.698	415.449	288.947	288.843	346.547	364.461	465.796	322.199	0.530111	0.000393206	0.0193399	C3
ENSMUSG00000029804	1000.69	841.478	978.492	1196.64	725.201	671.792	652.85	843.921	1004.33	723.441	0.473067	0.000410141	0.0201108	Herc3
ENSMUSG00000030737	1051.67	1762.9	1357.09	1201.37	1926.32	1993.01	1910.85	1820.53	1343.26	1912.68	-0.509672	0.000413388	0.0201659	Slco2b1
ENSMUSG00000019817	334.952	262.962	246.458	239.09	315.009	811.554	373.377	462.653	270.866	490.648	-0.857017	0.000414632	0.0201659	Plagl1
ENSMUSG00000034040	238.211	277.688	308.335	411.898	179.034	152.807	193.768	241.5	309.033	191.777	0.685423	0.000415061	0.0201659	Galnt17
ENSMUSG00000042215	787.449	873.033	933.396	858.122	686.675	480.783	693.094	634.268	863	623.705	0.468429	0.000419136	0.020302	Bag2
ENSMUSG00000000555	9651.19	9963.09	9837.36	9380.16	8159.65	6419.76	7260.35	8410.02	9707.95	7562.44	0.360416	0.000423136	0.0203856	Itga5
ENSMUSG00000046794	742.719	822.544	677.498	769.351	979.021	1050.08	918.164	936.806	753.028	971.018	-0.366445	0.000423422	0.0203856	Ppp1r3b
ENSMUSG00000027219	213.246	257.703	200.313	226.071	361.467	365.246	319.718	260.961	224.333	326.848	-0.541356	0.000425315	0.0204151	Slc28a2
ENSMUSG00000014602	926.838	765.745	922.908	847.469	775.059	539.483	409.895	576.768	865.74	575.301	0.592499	0.000430451	0.0205996	Kif1a
ENSMUSG00000051851	184.119	192.488	195.069	192.929	237.957	264.617	261.587	303.422	191.152	266.896	-0.483569	0.000433507	0.0206837	Rtl8c
ENSMUSG00000039217	113.384	141.999	121.656	106.525	180.167	183.555	232.522	154.807	120.891	187.763	-0.636833	0.000449268	0.0213717	Il18
ENSMUSG00000036353	485.784	857.255	646.036	654.54	1002.82	1001.63	1019.52	842.152	660.904	966.53	-0.548366	0.000452583	0.0214654	P2ry12
ENSMUSG00000067149	145.631	157.777	238.068	98.2402	177.901	494.759	719.924	735.999	159.929	532.146	-1.73454	0.000458295	0.0216718	Jchain
ENSMUSG00000053101	24.9653	26.2962	28.3165	18.9379	54.3901	79.1988	50.6779	34.4999	24.629	54.6917	-1.14489	0.00046063	0.0217121	Gpr141
ENSMUSG00000020019	451.457	471.227	510.746	542.096	351.269	264.617	417.347	342.345	493.882	343.895	0.519945	0.000461873	0.0217121	Ntn4
ENSMUSG00000027840	81.1374	88.3551	70.2669	84.0368	37.3932	57.7685	28.32	49.5384	80.949	43.255	0.908128	0.000463637	0.0217309	Wnt2b
ENSMUSG00000035273	3300.63	3589.95	3446.22	3299.92	4458.85	4953.18	4136.95	3847.18	3409.18	4349.04	-0.351062	0.000465824	0.02175	Hpse
ENSMUSG00000019852	86.3385	66.2664	92.2908	85.2204	54.3901	44.724	31.301	52.1922	82.529	45.6518	0.86562	0.000466772	0.02175	Arfgef3
ENSMUSG00000059412	353.676	143.051	655.474	752.78	101.981	30.7478	152.034	111.461	476.245	99.056	2.26434	0.000471419	0.0219024	Fxyd2
ENSMUSG00000003206	89.4592	188.281	155.216	152.687	210.762	258.095	260.097	226.461	146.411	238.854	-0.708204	0.00047506	0.0219975	Ebi3
ENSMUSG00000051379	102.982	92.5625	130.046	137.299	69.1207	54.0415	80.4884	69.8845	115.723	68.3838	0.753307	0.000476227	0.0219975	Flrt3
ENSMUSG00000029925	1539.53	2038.48	1830.08	1519.76	2276.45	2411.37	2418.38	2101.84	1731.96	2302.01	-0.410343	0.000480395	0.0221259	Tbxas1
ENSMUSG00000024810	40.5687	12.6222	31.4628	47.3447	12.4644	4.65875	8.94315	15.0384	32.9996	10.2762	1.68614	0.000486907	0.0223612	Il33
ENSMUSG00000020638	530.514	793.093	668.059	646.255	466.848	392.267	537.334	452.922	659.48	462.343	0.511339	0.000508696	0.0232948	Cmpk2
ENSMUSG00000044864	3324.55	2992.5	3216.54	3352	2530.27	2489.64	2063.63	2817.49	3221.4	2475.26	0.380428	0.000515941	0.0235212	Ankrd50
ENSMUSG00000004359	14.5631	14.7259	11.5363	3.55085	21.5294	54.0415	29.8105	29.1923	11.094	33.6434	-1.59084	0.00051686	0.0235212	Spic
ENSMUSG00000080115	97.7809	94.6662	95.4371	88.7712	55.5232	48.451	58.1305	67.2306	94.1639	57.3338	0.714122	0.000519121	0.0235212	Eef1akmt3
ENSMUSG00000011256	1802.71	2122.63	2003.13	2016.88	1672.49	1391.1	1093.3	1595.84	1986.34	1438.19	0.46687	0.000519651	0.0235212	Adam19
ENSMUSG00000007655	3152.92	3682.52	3503.9	3911.85	2824.88	2184.02	3026.51	2647.65	3562.8	2670.77	0.415524	0.000521019	0.0235212	Cav1
ENSMUSG00000047686	14.5631	11.5703	7.34131	3.55085	27.195	61.4955	14.16	30.0769	9.2564	33.2319	-1.82968	0.000530667	0.0237417	Rtl3
ENSMUSG00000027293	6972.61	7951.96	6942.78	6437.69	9240.65	11320.8	8619.71	8372.87	7076.26	9388.5	-0.407812	0.000531154	0.0237417	Ehd4
ENSMUSG00000022878	16.6436	0	4.19504	1.18362	28.3282	215.234	55.8947	67.2306	5.50555	91.6719	-4.05188	0.000531746	0.0237417	Adipoq
ENSMUSG00000022178	1799.59	1362.14	1535.38	1520.95	1180.72	886.094	1022.5	1343.73	1554.51	1108.26	0.488521	0.000531865	0.0237417	Ajuba
ENSMUSG00000030793	431.692	573.257	527.526	536.178	659.48	699.744	827.987	642.23	517.163	707.36	-0.453409	0.000534748	0.0237683	Pycard
ENSMUSG00000040998	907.074	844.633	773.984	686.497	1158.06	2011.65	874.193	1194.23	803.047	1309.53	-0.704964	0.000535444	0.0237683	Npnt
ENSMUSG00000039835	315.188	406.013	444.674	389.41	334.272	193.804	175.137	267.153	388.821	242.592	0.685309	0.000541209	0.0239575	Nhsl1
ENSMUSG00000042613	5871.02	5134.07	5601.42	5774.86	4265.09	3626.37	3817.98	5126.34	5595.34	4208.94	0.410812	0.000545521	0.0240815	Pbxip1
ENSMUSG00000014813	30.1665	18.9332	34.609	18.9379	29.4613	161.193	49.1873	59.2691	25.6617	74.7776	-1.54171	0.0005478	0.0241153	Stc1
ENSMUSG00000048058	1180.65	1266.42	1604.6	1524.5	1086.67	823.667	1044.86	1083.65	1394.04	1009.71	0.465235	0.000556439	0.0244281	Ldlrad3
ENSMUSG00000048376	159.154	217.732	171.996	153.87	249.288	424.878	248.173	235.307	175.688	289.411	-0.719132	0.000563339	0.0246631	F2r
ENSMUSG00000038393	5214.64	5352.85	4613.49	4575.86	5824.27	6894.95	6822.88	5766.8	4939.21	6327.22	-0.357368	0.000569253	0.0248537	Txnip
ENSMUSG00000052369	556.519	705.789	629.255	640.336	778.458	887.958	912.202	763.422	632.975	835.51	-0.401538	0.000579122	0.0252155	Tmem106c
ENSMUSG00000028691	30099.9	35466.2	33148.1	29473.2	41793.1	50479.4	60843.3	33418.9	32046.9	46633.7	-0.541206	0.000588211	0.0255415	Prdx1
ENSMUSG00000062991	185.16	311.347	270.58	280.517	193.765	137.899	166.939	178.692	261.901	169.324	0.6305	0.00059182	0.0256284	Nrg1
ENSMUSG00000015766	441.054	589.034	470.893	539.729	713.87	911.252	599.191	692.653	510.178	729.241	-0.514956	0.000603329	0.0259277	Eps8
ENSMUSG00000039137	204.924	228.251	249.605	229.622	157.505	99.6973	102.101	192.846	228.1	138.037	0.72801	0.00060358	0.0259277	Whrn
ENSMUSG00000041482	1191.06	1181.22	1393.8	1705.59	779.591	972.747	558.947	1145.57	1367.92	864.215	0.662631	0.000603614	0.0259277	Piezo2
ENSMUSG00000033542	1673.72	1632.47	1764.01	2105.65	1342.76	1183.32	1015.79	1571.96	1793.96	1278.46	0.489045	0.000608378	0.0260621	Arhgef5
ENSMUSG00000064109	47.8502	39.9702	24.1215	40.243	62.322	66.1543	78.2526	76.0768	38.0462	70.7014	-0.898778	0.000610943	0.0261019	Hcst
ENSMUSG00000064246	7.28156	18.9332	8.39007	10.6525	29.4613	31.6795	27.5747	30.9615	11.3144	29.9193	-1.40153	0.000615427	0.0262231	Chil1
ENSMUSG00000024451	1574.9	1520.97	1619.28	1672.45	1267.97	958.771	1228.94	1364.07	1596.9	1204.94	0.406218	0.00062388	0.0265124	Arap3
ENSMUSG00000055491	2111.65	1904.89	1877.28	1904.44	1555.78	1351.97	1172.3	1716.15	1949.57	1449.05	0.428782	0.000625986	0.0265312	Pprc1
ENSMUSG00000028199	213.246	251.391	231.776	254.478	328.607	371.768	306.303	301.653	237.723	327.083	-0.460123	0.000632091	0.0267188	Cryz
ENSMUSG00000031216	1434.47	1701.89	1537.48	1430.99	2193.73	2678.78	1695.47	1934.65	1526.21	2125.66	-0.477424	0.000642649	0.0270933	Stard8
ENSMUSG00000040037	9.36201	2.10369	6.29255	3.55085	14.7306	62.4273	17.141	9.73075	5.32728	26.0074	-2.28024	0.000662263	0.0278465	Negr1
ENSMUSG00000039960	419.21	366.043	411.114	435.571	312.743	209.644	319.718	298.999	407.984	285.276	0.515436	0.000682234	0.0286107	Rhou
ENSMUSG00000046169	440.014	455.45	463.551	469.896	363.734	336.362	304.067	382.153	457.228	346.579	0.40166	0.000698327	0.0292088	Adamts6
ENSMUSG00000017400	160.194	270.325	171.996	143.218	301.412	386.676	263.078	264.499	186.433	303.916	-0.702842	0.000701563	0.0292673	Stac2
ENSMUSG00000002104	109.223	176.71	119.559	115.994	186.966	183.555	283.2	194.615	130.372	212.084	-0.704785	0.000709045	0.0294321	Rapsn
ENSMUSG00000031278	2531.9	2205.72	2375.44	2305.68	1921.78	1948.29	2001.78	1770.11	2354.69	1910.49	0.301558	0.000709208	0.0294321	Acsl4
ENSMUSG00000023886	1447.99	1596.7	1707.38	1662.98	1176.19	1145.12	1183.48	1448.11	1603.76	1238.22	0.372838	0.000716696	0.0296656	Smoc2
ENSMUSG00000034652	1644.59	1758.69	1572.09	1409.69	2100.82	2193.34	2076.3	1811.69	1596.26	2045.54	-0.357322	0.000723214	0.0298579	Cd300a
ENSMUSG00000025330	322.469	302.932	368.114	364.554	448.718	460.285	459.082	421.961	339.517	447.511	-0.399298	0.000740095	0.0304222	Padi4
ENSMUSG00000042686	214.286	187.229	161.509	200.031	142.774	99.6973	121.478	143.307	190.764	126.814	0.59116	0.000742363	0.0304222	Jph1
ENSMUSG00000021379	235.09	120.962	151.021	140.85	213.028	457.489	247.427	253	161.981	292.736	-0.85338	0.00074439	0.0304222	Id4
ENSMUSG00000021213	401.526	419.687	336.652	337.331	491.777	616.819	680.425	413.115	373.799	550.534	-0.559459	0.000745227	0.0304222	Akr1c13
ENSMUSG00000036356	2785.72	2207.83	2371.24	3099.89	1643.03	1751.69	1655.97	2366.34	2616.17	1854.26	0.496307	0.000746428	0.0304222	Csgalnact1
ENSMUSG00000043939	1100.56	2078.45	1664.38	1568.29	2353.5	2644.31	2629.29	1924.03	1602.92	2387.78	-0.575044	0.000754092	0.0306561	A530064D06Rik
ENSMUSG00000026933	1627.95	1558.84	1529.09	1606.17	1296.3	1264.38	1127.58	1377.34	1580.51	1266.4	0.320302	0.000758948	0.030701	Camsap1
ENSMUSG00000043903	5056.52	5037.3	5776.56	6649.56	3891.16	2878.18	2042.02	5025.49	5629.98	3459.21	0.702849	0.000759049	0.030701	Zfp469
ENSMUSG00000005656	2392.51	2559.14	2364.95	2515.18	3017.52	3442.82	3395.42	2675.96	2457.95	3132.93	-0.350286	0.000761605	0.0307264	Snx6
ENSMUSG00000021947	597.088	590.086	466.698	474.63	660.613	748.195	814.572	662.576	532.125	721.489	-0.439758	0.000766689	0.0308534	Cryl1
ENSMUSG00000048368	966.367	902.485	962.761	1195.45	1291.76	1793.62	1387.68	1175.65	1006.77	1412.18	-0.488709	0.000773052	0.0310311	Omd
ENSMUSG00000000157	0	9.46662	4.19504	3.55085	12.4644	36.3383	15.6505	16.8077	4.30313	20.3152	-2.23875	0.000784489	0.0314111	Itgb2l
ENSMUSG00000043099	704.231	594.294	690.083	678.212	436.254	374.564	447.158	613.922	666.705	467.974	0.509904	0.000788659	0.0314989	Hic1
ENSMUSG00000009376	184.119	404.961	218.142	160.972	567.696	1000.7	478.459	443.191	242.049	622.512	-1.36228	0.000797934	0.0317897	Met
ENSMUSG00000071847	1509.36	1201.21	1336.12	1761.22	1017.55	631.727	607.389	1290.65	1451.98	886.829	0.711759	0.000808799	0.0320697	Apcdd1
ENSMUSG00000017667	510.749	493.316	478.234	537.362	394.328	387.608	381.575	413.999	504.915	394.377	0.356234	0.000808987	0.0320697	Zfp334
ENSMUSG00000040612	289.182	205.11	235.971	150.319	184.7	124.855	103.592	101.731	220.146	128.719	0.782608	0.000823916	0.0325804	Ildr2
ENSMUSG00000055421	20.8045	33.6591	40.9016	61.548	15.8638	16.7715	8.94315	19.4615	39.2283	15.26	1.36734	0.000833263	0.0328685	Pcdh9
ENSMUSG00000021583	2167.82	2287.77	2275.81	2375.52	1921.78	1943.63	1839.31	1873.61	2276.73	1894.58	0.265197	0.000836014	0.0328956	Erap1
ENSMUSG00000039542	1355.41	1527.28	1655.99	1678.37	1192.05	907.525	1115.66	1356.11	1554.26	1142.84	0.443528	0.000839168	0.0329384	Ncam1
ENSMUSG00000111818	0	4.20739	1.04876	0	11.3313	23.2938	3.72631	12.3846	1.31404	12.684	-3.24103	0.000860201	1	Gm17749
ENSMUSG00000070000	74.896	98.8736	79.7057	65.0989	117.845	122.991	147.562	115	79.6436	125.85	-0.660968	0.000865915	0.0338301	Fcho1
ENSMUSG00000039485	53.0514	47.3331	39.8528	42.6102	95.1826	112.742	67.0737	61.923	45.7119	84.2303	-0.875143	0.000866131	0.0338301	Tspyl4
ENSMUSG00000076617	935.16	2466.58	2690.07	1165.86	2461.15	6395.53	5935.27	8116.33	1814.42	5727.07	-1.65829	0.000877382	0.0341444	Ighm
ENSMUSG00000029334	418.17	349.213	413.211	416.633	320.675	230.142	316.737	283.961	399.307	287.879	0.47202	0.000878463	0.0341444	Prkg2
ENSMUSG00000064267	1022.54	1432.62	1374.92	1058.15	1674.76	2033.08	1655.97	1453.42	1222.06	1704.31	-0.479544	0.00088104	0.0341612	Hvcn1
ENSMUSG00000028487	359.917	484.901	551.647	693.599	313.876	262.754	155.015	431.691	522.516	290.834	0.846357	0.00088382	0.0341858	Bnc2
ENSMUSG00000006373	3445.22	3369.07	3267.93	3247.84	3880.96	4027.96	4520.02	3857.8	3332.51	4071.68	-0.289297	0.000890385	0.0342992	Pgrmc1
ENSMUSG00000025978	611.651	504.887	717.351	645.071	524.638	419.288	408.404	452.038	619.74	451.092	0.460233	0.000892826	0.0342992	Rftn2
ENSMUSG00000029650	748.96	1027.65	820.13	711.353	1115	1524.34	1041.13	1057.11	827.024	1184.4	-0.517619	0.000893209	0.0342992	Slc46a3
ENSMUSG00000028217	87.3787	105.185	103.827	92.3221	53.257	52.178	46.9516	78.7306	97.1782	57.7793	0.751132	0.00089882	0.0344317	Cdh17
ENSMUSG00000059901	927.879	1089.71	971.151	942.159	829.449	505.009	672.227	784.652	982.725	697.834	0.494911	0.000912531	0.0348731	Adamts14
ENSMUSG00000027341	503.468	687.908	640.792	583.523	814.718	826.462	791.469	745.729	603.923	794.595	-0.395448	0.000915351	0.0348972	Tmem230
ENSMUSG00000035824	711.512	668.975	612.475	684.13	820.384	979.269	1003.87	751.037	669.273	888.64	-0.410001	0.000923317	0.0350611	Tk2
ENSMUSG00000120878	187.24	153.57	138.436	112.444	277.616	375.495	317.482	126.5	147.922	274.273	-0.889637	0.000924051	0.0350611	ENSMUSG00000120878
ENSMUSG00000028064	1099.52	1087.61	1405.34	1245.16	973.356	740.741	926.362	965.114	1209.41	901.393	0.42417	0.000931261	0.0352508	Sema4a
ENSMUSG00000026390	979.89	2046.89	941.786	495.935	3558.02	3495.93	3484.1	2111.57	1116.13	3162.41	-1.50239	0.000943037	0.035612	Marco
ENSMUSG00000026473	3688.63	3673.05	3043.5	2807.54	4362.54	5075.24	4455.18	3754.3	3303.18	4411.82	-0.417354	0.000953944	0.0359387	Glul
ENSMUSG00000024713	288.142	261.91	305.189	267.497	197.164	161.193	179.608	245.038	280.684	195.751	0.520705	0.000966538	0.0363272	Pcsk5
ENSMUSG00000039474	1028.78	1469.43	1241.73	1107.86	1686.09	2579.08	1370.54	1665.73	1211.95	1825.36	-0.590529	0.000971766	0.0363659	Wfs1
ENSMUSG00000094530	220.527	269.273	234.922	223.703	386.396	483.578	435.979	219.384	237.106	381.334	-0.685389	0.00097213	0.0363659	Gm21399
ENSMUSG00000095609	877.948	1100.23	890.396	895.998	1125.19	1399.49	1401.09	1103.11	941.143	1257.22	-0.418311	0.000979427	0.036485	Gm21188
ENSMUSG00000039480	431.692	419.687	391.187	428.469	533.703	534.825	579.069	494.499	417.759	535.524	-0.359283	0.000979894	0.036485	Nt5dc1
ENSMUSG00000031642	2060.68	1726.08	1778.7	2012.15	1420.94	1344.52	1281.85	1722.34	1894.4	1442.41	0.393316	0.000983018	0.036516	Sh3rf1
ENSMUSG00000029428	3099.86	2862.08	3435.73	3317.68	2603.93	1934.31	2577.86	2576	3178.84	2423.02	0.391642	0.00098723	0.0365872	Stx2
ENSMUSG00000089417	30.1665	5.25923	9.43883	9.46893	3.39938	3.727	0.745263	0	13.5834	1.96791	2.85394	0.000994967	0.0367884	Gm22009
ENSMUSG00000025089	37.448	33.6591	29.3653	34.3249	19.2632	15.8398	12.6695	14.1538	33.6993	15.4815	1.13759	0.000999648	0.0368759	Gfra1
ENSMUSG00000027316	142.511	105.185	88.0958	61.548	164.303	191.009	169.92	144.192	99.3348	167.356	-0.748811	0.00100304	0.0368842	Gfra4
ENSMUSG00000020658	161.235	333.435	248.556	164.523	464.582	830.189	347.292	461.768	226.937	525.958	-1.21201	0.0010045	0.0368842	Efr3b
ENSMUSG00000024736	1365.81	1307.45	1296.27	1309.08	1010.75	815.281	1044.86	1165.04	1319.65	1008.98	0.386921	0.00102116	0.0373341	Tmem132a
ENSMUSG00000038963	2006.59	406.013	2980.57	3337.8	219.827	22.362	423.309	416.653	2182.74	270.538	3.01194	0.00102144	0.0373341	Slco4a1
ENSMUSG00000037379	167.476	167.244	152.07	105.342	216.427	233.869	204.947	218.5	148.033	218.436	-0.557423	0.0010363	0.0377906	Spon2
ENSMUSG00000076436	23.9251	15.7777	16.7801	13.0198	3.39938	6.52225	2.98105	7.07691	17.3757	4.9949	1.80306	0.00105509	0.0383878	Oxct2a
ENSMUSG00000049420	158.114	264.014	262.19	259.212	194.898	109.015	133.402	145.961	235.882	145.819	0.697856	0.00107234	0.0389265	Tmem200a
ENSMUSG00000046318	325.59	418.635	534.867	448.591	322.941	194.736	201.221	352.961	431.921	267.965	0.690841	0.00108018	0.0391222	Ccbe1
ENSMUSG00000039031	933.08	993.995	874.665	826.164	1164.85	1508.5	1249.81	996.075	906.976	1229.81	-0.439108	0.00108703	0.0392077	Arhgap18
ENSMUSG00000026797	2043	1754.48	1896.16	1968.35	1551.25	1388.31	1349.67	1714.38	1915.5	1500.9	0.352246	0.00108746	0.0392077	Stxbp1
ENSMUSG00000036570	134.189	114.651	144.729	95.8729	211.895	179.828	209.419	148.615	122.36	187.439	-0.612077	0.00110962	0.0399163	Fxyd1
ENSMUSG00000022367	4094.32	3233.38	3413.71	4114.25	2920.07	2430.94	2602.46	3253.61	3713.91	2801.77	0.406639	0.00111417	0.0399898	Has2
ENSMUSG00000044447	2163.66	2203.62	2105.91	2480.86	1890.06	1710.69	1225.21	1775.42	2238.51	1650.35	0.440553	0.00111877	0.0400644	Dock5
ENSMUSG00000020092	2545.43	2169.96	2407.95	2132.88	1716.69	923.364	1843.03	1709.96	2314.05	1548.26	0.579689	0.0011231	0.0401293	Pald1
ENSMUSG00000073557	1096.39	1171.76	1318.29	1215.57	913.3	999.768	626.766	932.383	1200.5	868.054	0.468974	0.001151	0.0409992	Ppp1r12b
ENSMUSG00000097451	208.045	187.229	212.898	189.379	114.446	68.0178	182.589	82.2691	199.388	111.831	0.829274	0.00115259	0.0409992	Rian
ENSMUSG00000062184	974.689	1143.36	1078.12	949.26	1212.45	1723.74	1309.43	1305.69	1036.36	1387.82	-0.421273	0.00116673	0.0413517	Hs6st2
ENSMUSG00000059401	92.5798	150.414	114.315	106.525	165.436	282.32	142.345	191.961	115.959	195.516	-0.752374	0.00116769	0.0413517	Mamld1
ENSMUSG00000031538	688.627	905.64	857.885	859.305	649.282	444.445	573.107	695.306	827.865	590.535	0.487707	0.00117666	0.041575	Plat
ENSMUSG00000022751	386.963	428.102	362.871	366.921	466.848	562.777	550.004	460.884	386.214	510.128	-0.402403	0.00117921	0.041575	Nit2
ENSMUSG00000044349	52.0111	25.2443	42.9991	43.7938	24.9288	12.1128	13.4147	22.1153	41.0121	18.1429	1.19192	0.0011836	0.0416378	Snhg11
ENSMUSG00000105692	267.337	325.021	332.457	355.085	220.96	183.555	212.4	276.884	319.975	223.45	0.516996	0.0012019	0.0421883	Gm43737
ENSMUSG00000026664	456.658	489.109	509.697	486.466	603.957	699.744	705.019	541.384	485.482	637.526	-0.394056	0.00121885	0.0426891	Phyh
ENSMUSG00000022969	1927.53	2298.29	2154.15	2118.67	2528.01	2705.8	3037.69	2445.96	2124.66	2679.36	-0.335092	0.00123653	0.0431398	Il10rb
ENSMUSG00000074968	285.021	339.747	388.041	435.571	251.554	274.866	234.013	268.923	362.095	257.339	0.492071	0.00123713	0.0431398	Ano3
ENSMUSG00000031169	913.316	989.788	936.542	1038.03	1220.38	1233.64	1099.26	1580.8	969.419	1283.52	-0.40504	0.00125759	0.0437116	Porcn
ENSMUSG00000036853	78.0167	83.0959	100.681	188.195	45.3251	17.7033	64.0926	69.8845	112.497	49.2514	1.18424	0.00126194	0.0437116	Mcoln3
ENSMUSG00000064317	106.103	116.755	87.047	101.791	156.371	149.08	141.6	153.923	102.924	150.244	-0.54387	0.0012633	0.0437116	Gm10146
ENSMUSG00000039844	4638.35	4192.66	4289.42	4664.63	3490.03	2984.4	2931.12	4144.42	4446.27	3387.49	0.392498	0.00126621	0.0437116	Rapgef1
ENSMUSG00000024063	1960.82	2162.6	2100.66	1893.79	2577.86	2662.01	2413.91	2315.92	2029.47	2492.42	-0.295974	0.00126854	0.0437116	Lbh
ENSMUSG00000054555	2804.44	4038.04	3798.61	3792.31	2843.01	2369.44	1910.85	3055.46	3608.35	2544.69	0.504174	0.00126998	0.0437116	Adam12
ENSMUSG00000025545	192.441	196.695	196.118	191.746	228.892	267.412	314.501	258.307	194.25	267.278	-0.464554	0.00128103	0.0439968	Clybl
ENSMUSG00000021978	6323.51	5775.69	6252.7	6773.84	4960.83	4122.06	3636.14	5774.76	6281.44	4623.45	0.442277	0.00128629	0.0440824	Extl3
ENSMUSG00000002688	222.608	264.014	230.727	312.475	154.105	164.92	203.457	190.192	257.456	178.168	0.52505	0.00129723	0.0442453	Prkd1
ENSMUSG00000032579	85.2983	99.9255	65.0231	80.4859	107.647	131.377	138.619	132.692	82.6832	127.584	-0.629471	0.00129737	0.0442453	Hemk1
ENSMUSG00000049988	1035.02	1281.15	1180.9	1049.87	1382.41	1441.42	1575.49	1368.5	1136.74	1441.95	-0.343407	0.00129937	0.0442453	Lrrc25
ENSMUSG00000029552	2875.18	2686.42	2625.04	2854.88	2196	1669.7	2403.47	2204.46	2760.38	2118.41	0.381598	0.00130971	0.0443677	Tes
ENSMUSG00000090733	1042.3	1987.99	1736.74	2083.16	3044.71	2361.99	3461	1966.5	1712.55	2708.55	-0.661589	0.00131211	0.0443677	Rps27
ENSMUSG00000052605	161.235	179.866	181.435	159.788	239.09	225.484	240.72	222.038	170.581	231.833	-0.44174	0.00131305	0.0443677	Isoc2b
ENSMUSG00000036256	7280.52	6785.46	7924.42	8074.63	5671.3	4582.35	6205.06	6501.91	7516.26	5740.15	0.388785	0.0013141	0.0443677	Igfbp7
ENSMUSG00000050966	0	0	0	0	3.39938	4.65875	5.21684	5.30768	0	4.64566	-4.55429	0.0013148	1	Lin28a
ENSMUSG00000054708	44.7296	36.8146	46.1454	61.548	65.7213	88.5163	73.0358	100.846	47.3094	82.0298	-0.800882	0.0013222	0.0445081	Ankrd24
ENSMUSG00000026365	2224	2351.93	1947.55	1781.34	2620.92	3806.2	2655.37	2472.5	2076.2	2888.75	-0.476319	0.00132385	0.0445081	Cfh
ENSMUSG00000011884	3367.2	4561.86	4203.43	4322.57	5316.63	5256	5164.67	5088.3	4113.76	5206.4	-0.339854	0.00134148	0.045006	Gltp
ENSMUSG00000021260	1804.79	1597.76	1539.58	1832.24	1227.18	1046.36	991.199	1600.27	1693.59	1216.25	0.477842	0.00134832	0.045022	Hhipl1
ENSMUSG00000029212	83.2178	77.8367	60.828	59.1808	40.7926	18.635	49.1873	36.2692	70.2658	36.221	0.952293	0.00134923	0.045022	Gabrb1
ENSMUSG00000107653	58.2525	46.2813	56.633	60.3644	78.1857	105.288	83.4694	91.1152	55.3828	89.5145	-0.695259	0.00135237	0.045022	Gm31520
ENSMUSG00000079429	146.671	130.429	121.656	144.401	94.0495	84.7893	78.9979	106.154	135.789	90.9976	0.579783	0.00135326	0.045022	Mroh2a
ENSMUSG00000055235	6.24134	6.31108	6.29255	3.55085	11.3313	34.4748	10.4337	25.6538	5.59896	20.4734	-1.86301	0.00135784	0.0450803	Wdr86
ENSMUSG00000020598	366.158	329.228	297.848	266.314	295.746	170.51	178.118	185.769	314.887	207.536	0.607933	0.00136344	0.0451721	Nrcam
ENSMUSG00000039813	805.132	855.152	833.763	886.529	652.681	522.712	447.158	769.614	845.144	598.041	0.500159	0.00137175	0.045334	Tbc1d2
ENSMUSG00000026675	1503.12	1843.89	1807.01	1653.51	1434.54	1358.49	1270.67	1385.31	1701.88	1362.25	0.321804	0.00137417	0.045334	Hsd17b7
ENSMUSG00000026281	553.399	594.294	612.475	525.526	742.198	652.225	816.063	724.499	571.423	733.746	-0.360963	0.00137686	0.045334	Dtymk
ENSMUSG00000019889	860.264	900.381	887.25	909.017	778.458	746.332	634.964	669.653	889.228	707.352	0.332044	0.00138509	0.0455109	Ptprk
ENSMUSG00000040219	493.066	560.634	591.5	485.283	679.876	696.949	682.661	651.96	532.621	677.862	-0.347192	0.00140307	0.0458763	Ttc12
ENSMUSG00000022584	10.4022	32.6073	30.414	17.7542	35.1269	68.9495	49.9326	51.3076	22.7944	51.3292	-1.17199	0.00140586	0.0458763	Ly6c2
ENSMUSG00000029304	113784	92512	151784	143711	78401	62267	115258	77079.9	125448	83251.5	0.591526	0.00140605	0.0458763	Spp1
ENSMUSG00000040329	94.6603	109.392	125.851	79.3023	125.777	218.961	155.015	157.461	102.301	164.304	-0.68308	0.00140772	0.0458763	Il7
ENSMUSG00000063506	504.508	440.724	505.502	420.184	346.737	234.801	360.707	376.845	467.729	329.773	0.504017	0.00142945	0.0464538	Arhgap22
ENSMUSG00000068246	230.929	256.651	290.506	301.822	173.368	114.605	218.362	196.384	269.977	175.68	0.616185	0.00143128	0.0464538	Apol9b
ENSMUSG00000050270	49.9307	47.3331	34.609	54.4464	70.2539	98.7655	76.7621	71.6537	46.5798	79.3588	-0.772362	0.00144222	0.0466743	Tmem220
ENSMUSG00000022607	1920.25	1590.39	1670.67	1859.46	1434.54	1402.28	1269.18	1502.96	1760.19	1402.24	0.32835	0.00144393	0.0466743	Ptk2
ENSMUSG00000028108	17671.3	15131.9	15721.9	15429.6	13296.1	10649.9	13320.1	13500.1	15988.7	12691.5	0.333189	0.00146293	0.0471929	Ecm1
ENSMUSG00000033361	21.8447	8.41478	11.5363	11.8362	16.9969	76.4035	23.1031	43.3461	13.408	39.9624	-1.57489	0.00147809	0.0475856	Prrg3
ENSMUSG00000027002	4426.15	4406.19	4427.86	4680.02	3650.93	3870.49	3431.19	3971.03	4485.05	3730.91	0.265638	0.00149683	0.0480916	Nckap1
ENSMUSG00000078566	541.956	652.145	570.525	627.317	752.396	650.362	1035.92	871.344	597.986	827.504	-0.470297	0.00150486	0.0482525	Bnip3
ENSMUSG00000021200	163.315	150.414	166.753	171.624	84.9845	109.015	102.846	138.884	163.027	108.932	0.576777	0.0015168	0.0485377	Asb2
ENSMUSG00000049630	39.5285	48.385	51.3892	39.0593	32.8607	21.4303	17.141	18.5769	44.5905	22.5022	1.0097	0.00152974	0.0488534	C1ql3
ENSMUSG00000022772	2968.8	2956.74	2802.28	2982.71	2558.6	2514.79	2233.55	2436.23	2927.63	2435.79	0.26586	0.00154623	0.0492	Senp5
ENSMUSG00000039512	1522.89	1436.82	1421.07	1478.34	1270.24	1092.01	1007.6	1272.96	1464.78	1160.7	0.336782	0.00154676	0.0492	Uhrf1bp1
ENSMUSG00000033909	1037.1	957.181	963.81	927.955	792.056	823.667	674.463	804.114	971.512	773.575	0.330137	0.00155499	0.0493631	Usp36
ENSMUSG00000067916	277.739	353.421	248.556	278.15	390.929	552.528	450.884	318.461	289.466	428.2	-0.56515	0.00156805	0.0496126	Zfp991
ENSMUSG00000028420	1200.42	769.952	1202.93	1253.45	747.864	691.359	933.814	741.306	1106.69	778.586	0.506297	0.00156907	0.0496126	Tmem38b
ENSMUSG00000039783	33.2871	47.3331	22.0239	18.9379	49.8576	115.537	69.3094	41.5768	30.3955	69.0702	-1.18176	0.00158239	0.0497798	Kmo
ENSMUSG00000032202	39.5285	68.3701	54.5355	56.8136	80.452	101.561	89.4315	88.4614	54.8119	89.9764	-0.717656	0.00158281	0.0497798	Rab27a
ENSMUSG00000041481	2.08045	15.7777	5.24379	1.18362	14.7306	31.6795	17.141	32.7307	6.07139	24.0705	-1.97651	0.00158475	0.0497798	Serpina3g
ENSMUSG00000009090	4423.03	4820.61	4159.38	3856.22	5383.48	6020.04	5062.57	5138.72	4314.81	5401.2	-0.323778	0.00158685	0.0497798	Ap1b1
ENSMUSG00000030361	4.16089	8.41478	13.6339	7.1017	16.9969	41.9288	30.5558	14.1538	8.32781	25.9088	-1.64052	0.00159135	0.0498067	Klrb1a
ENSMUSG00000040466	4118.24	3814	3051.89	2925.9	4507.58	4474.26	5593.2	4178.92	3477.51	4688.49	-0.431106	0.00159396	0.0498067	Blvrb
ENSMUSG00000028292	297.504	402.857	376.504	353.901	488.378	464.943	518.703	431.691	357.692	475.929	-0.412419	0.0016001	0.0499005	Rars2
ENSMUSG00000074342	124.827	153.57	119.559	129.014	176.768	218.03	175.882	181.346	131.742	188.006	-0.512666	0.00161712	0.050333	I830077J02Rik
ENSMUSG00000112023	4992.03	6089.14	5061.31	4872.95	6617.46	8421.16	7150.8	5693.37	5253.86	6970.7	-0.407909	0.00162223	0.0503928	Lilrb4b
ENSMUSG00000029821	211.165	205.11	205.557	184.644	240.223	321.454	289.162	254.769	201.619	276.402	-0.456235	0.00162703	0.0503928	Gsdme
ENSMUSG00000028989	8.32178	13.674	5.24379	4.73447	28.3282	34.4748	17.8863	15.923	7.99351	24.1531	-1.57961	0.00162853	0.0503928	Angptl7
ENSMUSG00000032554	8450.77	9255.2	7625.53	6309.86	10100.7	12768.7	11795.3	8709.02	7910.34	10843.4	-0.454982	0.00165203	0.0508957	Trf
ENSMUSG00000031595	261.096	283.999	291.555	269.865	237.957	183.555	203.457	198.153	276.629	205.78	0.430282	0.00165452	0.0508957	Pdgfrl
ENSMUSG00000097413	4.16089	5.25923	2.09752	2.36723	12.4644	11.181	16.3958	15.0384	3.47122	13.7699	-1.98549	0.00165505	0.0508957	A830052D11Rik
ENSMUSG00000040929	146.671	138.844	147.875	113.627	74.7864	85.721	99.1199	103.5	136.754	90.7818	0.58638	0.00165756	0.0508957	Rfx3
ENSMUSG00000004814	1.04022	13.674	2.09752	1.18362	26.0619	30.7478	18.6316	9.73075	4.49884	21.293	-2.2272	0.00166702	0.0510878	Ccl24
ENSMUSG00000046245	334.952	680.545	390.138	454.509	674.21	767.762	867.486	569.691	465.036	719.787	-0.630786	0.00168496	0.0515385	Pilra
ENSMUSG00000097164	228.849	193.54	154.168	179.91	279.882	347.543	263.823	222.038	189.117	278.322	-0.556059	0.00172246	0.0525846	Cep83os
ENSMUSG00000033788	3116.51	2214.14	2525.41	2375.52	2094.02	1646.4	1386.19	2171.73	2557.89	1824.58	0.488016	0.00172819	0.0526497	Dysf
ENSMUSG00000031548	1218.1	727.878	875.714	782.37	1307.63	4391.34	1457.73	2141.65	901.016	2324.59	-1.36732	0.0017312	0.0526497	Sfrp1
ENSMUSG00000026208	48.8905	43.1257	23.0727	36.6921	49.8576	88.5163	80.4884	65.4614	37.9453	71.0809	-0.910307	0.0017443	0.0527993	Des
ENSMUSG00000095677	137.309	298.725	253.8	254.478	426.056	275.798	432.998	375.076	236.078	377.482	-0.677678	0.00174877	0.0527993	Dynlt1f
ENSMUSG00000105388	234.05	236.666	267.434	231.989	329.74	340.089	448.648	268.923	242.535	346.85	-0.518055	0.00174904	0.0527993	Rpl36a-ps2
ENSMUSG00000087528	138.35	98.8736	115.363	107.709	40.7926	92.2433	67.0737	71.6537	115.074	67.9408	0.75389	0.00175215	0.0527993	9830144P21Rik
ENSMUSG00000060791	657.421	674.234	648.133	501.853	802.254	839.507	1149.2	711.229	620.41	875.546	-0.497494	0.00175269	0.0527993	Gmfg
ENSMUSG00000020098	36.4078	42.0739	28.3165	30.774	52.1238	65.2225	62.6021	61.0383	34.393	60.2467	-0.810365	0.0017703	0.0532291	Pcbd1
ENSMUSG00000022629	204.924	226.147	263.239	253.294	156.371	155.602	113.28	206.115	236.901	157.842	0.587844	0.00178111	0.0533695	Kif21a
ENSMUSG00000060743	7265.96	8858.66	8215.98	8159.85	10036.1	10642.4	13014.5	8849.68	8125.11	10635.7	-0.388563	0.00178166	0.0533695	H3f3a
ENSMUSG00000045551	87.3787	220.888	168.85	152.687	270.817	238.528	333.878	210.538	157.451	263.44	-0.743535	0.00178818	0.0534643	Fpr1
ENSMUSG00000024552	2.08045	7.36293	2.09752	5.91808	0	0	0	0	4.36474	0	4.69581	0.00178967	1	Slc14a2
ENSMUSG00000025742	958.045	1149.67	1009.95	1132.72	1261.17	2017.24	1394.39	1261.46	1062.6	1483.56	-0.481743	0.00181377	0.0540117	Prps2
ENSMUSG00000021451	4802.71	5394.92	5418.94	5438.72	4413.53	3633.83	4338.17	4569.03	5263.82	4238.64	0.312473	0.00181395	0.0540117	Sema4d
ENSMUSG00000002602	13805.8	12668.4	13364.3	14216.4	11343.7	9429.31	10869.7	12076.7	13513.8	10929.9	0.306148	0.00181869	0.0540117	Axl
ENSMUSG00000027935	289.182	357.628	335.603	381.124	432.854	437.923	501.562	425.499	340.884	449.459	-0.401413	0.00182005	0.0540117	Rab13
ENSMUSG00000028603	3148.75	3005.13	3036.16	3049	3502.49	4116.47	4626.59	3379.22	3059.76	3906.2	-0.352707	0.00182998	0.0542054	Scp2
ENSMUSG00000064065	12.4827	11.5703	17.8289	10.6525	31.7275	81.0623	14.9053	27.423	13.1336	38.7795	-1.55525	0.00183697	0.0542748	Ipcef1
ENSMUSG00000025076	391.124	551.168	503.404	437.938	591.492	672.724	645.398	587.383	470.908	624.249	-0.406844	0.00184041	0.0542748	Casp7
ENSMUSG00000092178	1.04022	3.15554	8.39007	0	21.5294	4.65875	14.16	30.0769	3.14646	17.6063	-2.46328	0.00184254	0.0542748	Gm45351
ENSMUSG00000039809	42.6491	82.0441	35.6578	41.4266	82.7182	233.869	68.5642	77.846	50.4444	115.749	-1.19643	0.00184751	0.0543209	Gabbr2
ENSMUSG00000069515	459.778	707.893	585.208	505.404	916.699	731.424	804.884	681.153	564.571	783.54	-0.471782	0.00186514	0.0545985	Lyz1
ENSMUSG00000039683	30.1665	32.6073	27.2677	31.9576	19.2632	8.38575	15.6505	10.6154	30.4998	13.4787	1.18703	0.00186674	0.0545985	Sdk1
ENSMUSG00000032402	1719.49	1686.11	1711.57	1790.81	1369.95	1418.12	1187.2	1553.38	1727	1382.16	0.321717	0.00186723	0.0545985	Smad3
ENSMUSG00000037638	525.313	381.82	412.162	405.98	322.941	272.071	315.991	355.615	431.319	316.655	0.446187	0.00187574	0.0547277	Zbtb42
ENSMUSG00000029204	199.723	244.029	161.509	205.949	262.885	312.136	363.688	243.269	202.802	295.495	-0.545665	0.00187952	0.0547277	Rhoh
ENSMUSG00000052142	746.88	722.619	794.959	653.356	606.223	451.899	588.758	580.307	729.454	556.796	0.390324	0.00188195	0.0547277	Rasal3
ENSMUSG00000020553	605.41	705.789	572.622	529.076	870.241	794.783	932.324	657.268	603.224	813.654	-0.431327	0.00188768	0.0547943	Pctp
ENSMUSG00000096210	1491.68	1830.21	1762.96	1842.89	2104.22	2023.76	2273.8	2192.96	1731.94	2148.68	-0.31156	0.00189606	0.0549375	H1f0
ENSMUSG00000110397	49.9307	49.4368	65.0231	79.3023	35.1269	34.4748	13.4147	37.1538	60.9232	30.0425	1.03149	0.0018999	0.054949	Gm45540
ENSMUSG00000073643	1227.46	1049.74	1094.9	1213.21	984.687	904.729	879.41	939.46	1146.33	927.072	0.306918	0.00191459	0.0552735	Wdfy1
ENSMUSG00000001289	1654.99	1865.98	1799.67	1900.89	2347.84	2170.05	2880.44	2003.65	1805.38	2350.49	-0.381146	0.00193387	0.0557289	Pfdn5
ENSMUSG00000038530	32.2469	19.9851	28.3165	23.6723	43.0588	56.8368	51.4231	44.2307	26.0552	48.8873	-0.908617	0.00193964	0.055749	Rgs4
ENSMUSG00000022335	296.463	282.947	358.676	316.026	233.424	234.801	225.069	251.23	313.528	236.131	0.409269	0.0019441	0.055749	Zfat
ENSMUSG00000059005	622.053	729.982	767.692	659.274	865.709	982.065	969.587	777.575	694.75	898.734	-0.371654	0.00194546	0.055749	Hnrnpa3
ENSMUSG00000033386	2124.13	2246.75	2319.85	2558.98	1928.58	1944.56	1809.5	1920.5	2312.43	1900.78	0.282794	0.00195137	0.055749	Frrs1
ENSMUSG00000037971	107.143	159.881	182.484	153.87	237.957	218.03	225.069	199.038	150.844	220.023	-0.544077	0.00195206	0.055749	1110032A03Rik
ENSMUSG00000030789	1573.86	3209.19	2058.71	1560.01	4293.42	7113.91	3320.89	3426.11	2100.44	4538.58	-1.11147	0.00197152	0.0562041	Itgax
ENSMUSG00000039910	2254.16	2539.16	2524.36	2319.89	2877.01	3277.9	2799.21	2833.42	2409.39	2946.88	-0.29035	0.00197587	0.0562276	Cited2
ENSMUSG00000024663	4216.02	5542.18	4961.68	4801.93	5927.39	6248.32	5976.26	5973.8	4880.45	6031.44	-0.305491	0.00201855	0.0572692	Rab3il1
ENSMUSG00000113948	1672.68	2013.24	2130.03	2330.54	2705.91	2631.26	3709.17	2269.03	2036.62	2828.84	-0.474522	0.0020222	0.0572692	Rpl17-ps3
ENSMUSG00000021775	2307.21	1915.41	2190.86	2248.87	1673.63	1856.98	1777.45	1771.88	2165.59	1769.98	0.290661	0.00202325	0.0572692	Nr1d2
ENSMUSG00000000290	10458.4	14993	12676.4	11431.4	16493.8	19160.5	15452.3	14413	12389.8	16379.9	-0.402736	0.00203122	0.0572838	Itgb2
ENSMUSG00000051335	295.423	351.317	306.238	310.107	257.22	245.05	203.457	243.269	315.771	237.249	0.416237	0.00203332	0.0572838	Gfod1
ENSMUSG00000024140	965.327	851.996	821.178	784.738	1039.08	2270.68	929.343	1250.84	855.81	1372.48	-0.681229	0.0020377	0.0572838	Epas1
ENSMUSG00000030220	2937.59	4154.8	3718.9	3597.01	4310.41	4761.24	6085.82	4285.07	3602.07	4860.64	-0.43258	0.00204378	0.0572838	Arhgdib
ENSMUSG00000008845	198.683	302.932	235.971	209.5	406.792	490.101	269.785	298.999	236.771	366.419	-0.627467	0.00204518	0.0572838	Cd163
ENSMUSG00000001865	0	0	0	0	1.13313	10.2493	2.23579	6.1923	0	4.95262	-4.64369	0.0020482	1	Cpa3
ENSMUSG00000055413	140.43	102.029	158.363	201.215	62.322	46.5875	105.827	112.346	150.509	81.7707	0.872087	0.00205337	0.0572838	H2-Q5
ENSMUSG00000045382	1542.65	1814.44	2249.59	2486.78	1377.88	924.296	1786.39	1326.04	2023.36	1353.65	0.579294	0.00205556	0.0572838	Cxcr4
ENSMUSG00000034591	2011.79	2011.13	2123.74	1987.29	1832.27	1533.66	1609.02	1720.57	2033.49	1673.88	0.281491	0.00205626	0.0572838	Slc41a2
ENSMUSG00000006930	28.086	37.8665	49.2917	36.6921	14.7306	16.7715	18.6316	23	37.9841	18.2834	1.04679	0.00205917	0.0572838	Hap1
ENSMUSG00000005611	213.246	315.554	314.628	329.045	194.898	196.599	165.448	245.038	293.118	200.496	0.548154	0.00205971	0.0572838	Irag1
ENSMUSG00000117679	191.401	163.036	207.654	170.441	159.771	92.2433	117.006	122.961	183.133	122.995	0.580503	0.002067	0.0573533	Apbb3
ENSMUSG00000105987	5012.83	4573.43	4555.81	4668.18	4058.86	3813.65	3386.47	4135.57	4702.56	3848.64	0.289444	0.00206941	0.0573533	AI506816
ENSMUSG00000035352	54.0916	93.6144	66.0718	79.3023	140.508	103.424	175.137	87.5768	73.27	126.661	-0.792467	0.00207316	0.0573575	Ccl12
ENSMUSG00000021388	1892.17	2203.62	2183.52	2695.09	2436.22	4034.48	3554.16	2678.61	2243.6	3175.87	-0.501789	0.00207712	0.057365	Aspn
ENSMUSG00000037731	1239.95	1703.99	1412.68	1260.55	1928.58	2186.82	1658.21	1701.11	1404.29	1868.68	-0.411638	0.00208063	0.057365	Themis2
ENSMUSG00000020528	368.239	452.294	429.991	318.393	503.108	721.175	587.267	440.538	392.229	563.022	-0.521153	0.00211497	0.058137	Prpsap2
ENSMUSG00000003352	934.12	1010.82	1081.27	1145.74	769.393	749.127	716.198	965.114	1042.99	799.958	0.382476	0.0021161	0.058137	Cacnb3
ENSMUSG00000031534	344.314	313.45	277.921	320.76	404.526	442.581	406.913	377.73	314.111	407.938	-0.377073	0.00211958	0.058137	Smim19
ENSMUSG00000064080	35132.5	34999.2	34935.2	34136.7	28289.6	20091.3	21316.8	32791.7	34800.9	25622.4	0.441749	0.00212737	0.0581677	Fbln2
ENSMUSG00000024862	792.65	819.389	829.568	811.961	683.275	505.94	618.568	705.037	813.392	628.205	0.373293	0.00212934	0.0581677	Klc2
ENSMUSG00000023031	494.106	373.406	353.432	347.983	605.09	525.507	759.423	421.961	392.232	577.995	-0.559593	0.00213415	0.0581677	Cela1
ENSMUSG00000034459	1511.44	2168.91	2378.59	2383.8	1346.15	1258.79	1836.33	1552.5	2110.69	1498.44	0.493487	0.0021353	0.0581677	Ifit1
ENSMUSG00000045193	306.866	209.318	199.264	196.48	307.077	340.089	342.076	304.307	227.982	323.387	-0.503876	0.00214051	0.0582103	Cirbp
ENSMUSG00000040616	380.722	398.65	386.992	382.308	478.179	496.623	533.608	449.384	387.168	489.449	-0.339256	0.00215501	0.0584965	Tmem51
ENSMUSG00000055044	1941.06	2580.18	2349.22	2284.38	2753.5	2884.7	3077.19	2754.69	2288.71	2867.52	-0.325521	0.00215838	0.0584965	Pdlim1
ENSMUSG00000044629	343.274	393.391	412.162	461.61	487.244	605.638	485.911	555.537	402.609	533.583	-0.40748	0.00218441	0.0591013	Cnrip1
ENSMUSG00000021714	32.2469	55.7479	42.9991	53.2627	62.322	76.4035	101.356	76.9614	46.0642	79.2607	-0.792858	0.00219306	0.0591203	Cenpk
ENSMUSG00000035834	113.384	138.844	130.046	105.342	154.105	190.077	193.023	161	121.904	174.551	-0.519336	0.00219465	0.0591203	Polr3g
ENSMUSG00000000275	3348.48	3578.38	3711.56	3617.13	3161.42	2948.06	2832	3037.76	3563.89	2994.81	0.251331	0.00219732	0.0591203	Trim25
ENSMUSG00000038859	209.085	171.451	224.434	198.848	137.108	107.151	119.242	177.807	200.954	135.327	0.571367	0.0022023	0.0591203	Baiap2l1
ENSMUSG00000049881	438.974	417.583	374.407	420.184	478.179	534.825	629.002	508.653	412.787	537.665	-0.383766	0.00220366	0.0591203	2810025M15Rik
ENSMUSG00000102697	47.8502	88.3551	41.9504	29.5904	113.313	148.148	64.0926	93.7691	51.9365	104.831	-1.00648	0.00220841	0.0591483	Pcdhac2
ENSMUSG00000049313	2735.79	3012.49	2998.4	2788.6	2282.12	2579.08	1931.72	2398.19	2883.82	2297.78	0.328161	0.00221457	0.0592138	Sorl1
ENSMUSG00000001506	911396	538416	549989	481454	477114	344285	325114	499083	620314	411399	0.592461	0.00222176	0.0593065	Col1a1
ENSMUSG00000118642	977.809	517.509	590.451	459.243	345.604	281.389	515.722	421.961	636.253	391.169	0.700718	0.00223283	0.0594243	AY036118
ENSMUSG00000032899	92.5798	54.696	76.5594	60.3644	38.5263	36.3383	44.7158	45.1153	71.0499	41.1739	0.784705	0.00223392	0.0594243	Styk1
ENSMUSG00000097694	11.4425	18.9332	13.6339	5.91808	1.13313	0.93175	2.98105	5.30768	12.4819	2.5884	2.23724	0.00223736	0.0594243	G730013B05Rik
ENSMUSG00000034488	4644.59	4552.39	4435.2	5610.34	3704.19	3323.55	3604.09	4385.03	4810.63	3754.22	0.357564	0.00224249	0.0594613	Edil3
ENSMUSG00000045441	156.033	91.5107	100.681	111.26	224.359	645.703	134.893	319.346	114.871	331.075	-1.52682	0.0022524	0.059625	Gprin3
ENSMUSG00000024617	21.8447	36.8146	38.8041	39.0593	61.1888	104.356	46.9516	55.7307	34.1307	67.0568	-0.973596	0.00226124	0.0597596	Camk2a
ENSMUSG00000028962	3333.91	2811.59	2967.99	3227.72	2585.8	2055.44	1974.95	2793.61	3085.3	2352.45	0.391607	0.00229083	0.0604415	Slc4a2
ENSMUSG00000001300	607.49	709.997	662.816	571.687	542.768	457.489	485.911	513.961	637.997	500.032	0.35326	0.00230177	0.0606101	Efnb2
ENSMUSG00000064348	26.0056	36.8146	22.0239	42.6102	67.9876	83.8575	61.8568	37.1538	31.8636	62.7139	-0.979294	0.00230483	0.0606101	mt-Tn
ENSMUSG00000037605	19.7642	29.4517	31.4628	48.5283	6.79876	13.9763	10.4337	20.3461	32.3017	12.8887	1.30977	0.00233722	0.0613606	Adgrl3
ENSMUSG00000042766	294.383	228.251	227.581	272.232	130.31	160.261	163.958	232.653	255.612	171.795	0.569607	0.0023423	0.0613929	Trim46
ENSMUSG00000031340	42.6491	33.6591	60.828	52.0791	29.4613	13.9763	12.6695	31.8461	47.3038	21.9883	1.11934	0.00236765	0.0619555	Gabre
ENSMUSG00000031239	3052.01	2440.29	2584.14	3053.73	3000.52	3883.53	3721.84	3655.22	2782.54	3565.28	-0.35804	0.00238274	0.0622481	Itm2a
ENSMUSG00000074207	9.36201	12.6222	9.43883	21.3051	23.7957	31.6795	32.7916	31.8461	13.182	30.0282	-1.20643	0.00238983	0.0623311	Adh1
ENSMUSG00000069763	43.6894	36.8146	42.9991	34.3249	20.3963	17.7033	20.1221	23.8846	39.457	20.5265	0.943916	0.00240942	0.0627394	Tmem100
ENSMUSG00000031283	31.2067	59.9553	39.8528	31.9576	111.046	274.866	55.8947	81.3845	40.7431	130.798	-1.68106	0.00241989	0.0629093	Chrdl1
ENSMUSG00000032737	5671.29	5541.13	6604.04	6830.65	5141	4428.61	4272.59	5473.1	6161.78	4828.83	0.351769	0.00243633	0.0632141	Inppl1
ENSMUSG00000120390	22.8849	23.1406	24.1215	22.4887	37.3932	38.2018	49.9326	47.7691	23.1589	43.3242	-0.909801	0.00244165	0.0632141	ENSMUSG00000120390
ENSMUSG00000025203	26733.7	30213.3	27906.4	28031.6	24446.1	19012.4	20470.9	25483.1	28221.2	22353.1	0.336345	0.00244352	0.0632141	Scd2
ENSMUSG00000105804	21.8447	10.5185	15.7314	18.9379	4.53251	5.5905	0.745263	7.96152	16.7581	4.70745	1.85491	0.00244879	0.0632479	Gm43654
ENSMUSG00000025465	1387.66	1391.59	1193.49	1110.23	1588.64	1695.79	1764.78	1424.23	1270.74	1618.36	-0.348742	0.00247226	0.0637508	Echs1
ENSMUSG00000034575	1078.71	1179.12	1252.22	1248.72	879.306	776.148	1015.05	1034.11	1189.69	926.154	0.360138	0.00247875	0.0638147	Tent4a
ENSMUSG00000032261	994.453	1009.77	1150.49	1181.25	869.108	633.59	983.002	726.268	1083.99	802.992	0.432194	0.00248887	0.0639719	Sh3bgrl2
ENSMUSG00000020453	644.938	637.419	683.791	699.517	572.229	477.056	489.638	573.23	666.416	528.038	0.336964	0.00249568	0.0640437	Patz1
ENSMUSG00000026718	1495.84	1616.69	1597.26	1799.1	1348.42	1405.08	1282.6	1307.46	1627.22	1335.89	0.284553	0.00250995	0.0643064	Stam
ENSMUSG00000059645	11.4425	31.5554	26.219	28.4068	32.8607	56.8368	55.8947	53.0768	24.4059	49.6672	-1.03495	0.00253204	0.0646696	Gm7361
ENSMUSG00000019990	201.803	260.858	216.044	194.113	285.548	383.881	275.747	280.423	218.205	306.4	-0.488405	0.00253224	0.0646696	Pde7b
ENSMUSG00000035168	2341.54	2133.15	2360.76	2396.82	1811.87	1827.16	1260.24	2026.65	2308.07	1731.48	0.415235	0.00254433	0.0648743	Tanc1
ENSMUSG00000015354	556.519	417.583	438.381	463.978	351.269	272.071	409.895	329.961	469.115	340.799	0.459682	0.00258293	0.0657534	Pcolce2
ENSMUSG00000043639	3.12067	8.41478	3.14628	4.73447	11.3313	33.543	8.94315	18.5769	4.85405	18.0986	-1.89737	0.00260215	0.0660323	Rbm20
ENSMUSG00000028434	45.7698	24.1925	36.7066	63.9153	52.1238	153.739	73.781	76.0768	42.646	88.9301	-1.06606	0.00260475	0.0660323	Epb41l4b
ENSMUSG00000003810	2507.98	2564.4	2732.02	2687.99	2088.35	2055.44	1658.95	2407.92	2623.1	2052.67	0.354148	0.00260635	0.0660323	Mast2
ENSMUSG00000071856	345.354	244.029	300.994	347.983	235.69	248.777	159.486	216.73	309.59	215.171	0.528081	0.00261046	0.0660323	Mcc
ENSMUSG00000037784	824.897	631.108	726.79	801.308	596.025	552.528	465.789	640.46	746.026	563.701	0.405439	0.00262907	0.0663976	Dzip1l
ENSMUSG00000026980	1817.27	1665.07	1598.31	1796.73	1399.41	1488.94	1064.98	1405.65	1719.35	1339.74	0.360693	0.0026798	0.0673752	Ly75
ENSMUSG00000020009	2859.57	3402.72	3241.71	3080.95	3857.16	4187.29	3865.68	3480.95	3146.24	3847.77	-0.290328	0.00268106	0.0673752	Ifngr1
ENSMUSG00000021559	4469.84	5145.64	4977.41	4610.19	4163.11	4115.54	3297.04	3916.18	4800.77	3872.97	0.310242	0.00268363	0.0673752	Dapk1
ENSMUSG00000081855	189.321	193.54	244.361	265.13	337.672	248.777	439.705	297.23	223.088	330.846	-0.571446	0.00268469	0.0673752	Rpl17-ps5
ENSMUSG00000049409	179.959	203.006	220.239	200.031	171.102	141.626	101.356	142.423	200.809	139.127	0.537296	0.0027605	0.0691688	Prokr1
ENSMUSG00000038204	35.3676	63.1108	47.1942	36.6921	87.2508	76.4035	76.0168	68.1153	45.5912	76.9466	-0.749538	0.00277971	0.0695408	Asb10
ENSMUSG00000043510	237.171	287.154	264.287	294.72	356.935	309.341	465.789	356.499	270.833	372.141	-0.461535	0.00278734	0.0696224	Hscb
ENSMUSG00000024052	2461.17	2294.08	2421.58	2463.11	2056.62	2011.65	1851.23	2145.19	2409.98	2016.17	0.257759	0.00279301	0.0696549	Lpin2
ENSMUSG00000078532	472.261	371.302	383.846	478.181	291.214	282.32	236.248	392.768	426.397	300.638	0.50458	0.00279862	0.0696857	Nkain1
ENSMUSG00000004846	6178.92	5755.71	6616.62	5671.89	5053.75	4159.33	4892.65	5390.84	6055.78	4874.14	0.313228	0.00285235	0.0709128	Plod3
ENSMUSG00000034334	67.6145	71.5256	85.9982	88.7712	122.378	119.264	125.204	99.9613	78.4774	116.702	-0.574476	0.00285731	0.0709253	Fam151b
ENSMUSG00000054598	0	2.10369	1.04876	1.18362	6.79876	20.4985	9.68842	1.76923	1.08402	9.68873	-3.16622	0.00288522	1	9130230L23Rik
ENSMUSG00000051255	582.525	536.442	630.304	575.238	681.009	813.418	845.128	651.96	581.127	747.879	-0.365119	0.0028867	0.0712241	Gm6563
ENSMUSG00000004565	809.293	712.1	932.347	898.365	687.808	544.142	543.297	736.883	838.026	628.032	0.417037	0.00288677	0.0712241	Pnpla6
ENSMUSG00000027423	6203.89	6078.62	5655.96	5693.19	6921.14	8598.19	8388.68	6208.22	5907.92	7529.06	-0.349902	0.00288682	0.0712241	Snx5
ENSMUSG00000022372	818.655	864.618	745.668	718.455	1000.55	983.928	1077.65	883.729	786.849	986.465	-0.32604	0.00288722	0.0712241	Sla
ENSMUSG00000034457	1265.95	1311.65	1469.31	1602.62	1057.21	1155.37	1032.19	1232.27	1412.38	1119.26	0.335165	0.00289359	0.0712708	Eda2r
ENSMUSG00000034028	8.32178	9.46662	6.29255	7.1017	12.4644	37.27	23.1031	15.923	7.79566	22.1901	-1.51372	0.00291247	0.0716253	Cd226
ENSMUSG00000079455	10.4022	1.05185	13.6339	7.1017	16.9969	27.0208	19.3768	33.6153	8.04741	24.2525	-1.59112	0.00291849	0.0716495	Gm16026
ENSMUSG00000042485	135.229	123.066	131.095	110.076	154.105	205.917	201.966	153.038	124.867	178.757	-0.519353	0.00292245	0.0716495	Mustn1
ENSMUSG00000034168	3175.8	2692.73	3021.47	2948.39	2381.83	1801.07	1894.46	2794.49	2959.6	2217.96	0.416431	0.00293083	0.0716532	Irf2bpl
ENSMUSG00000018740	43.6894	99.9255	63.9743	65.0989	105.381	137.899	87.1957	136.231	68.172	116.677	-0.77407	0.00293159	0.0716532	Slc25a35
ENSMUSG00000029361	3.12067	10.5185	11.5363	27.2232	3.39938	0	1.49053	4.42307	13.0997	2.32824	2.50551	0.0029501	0.071995	Nos1
ENSMUSG00000020838	6.24134	23.1406	12.5851	20.1215	36.2601	63.359	26.8295	27.423	15.5221	38.4679	-1.31097	0.00295691	0.072051	Slc6a4
ENSMUSG00000075012	452.497	360.784	424.747	407.164	322.941	200.326	313.756	331.73	411.298	292.188	0.493378	0.00300069	0.0730061	Fjx1
ENSMUSG00000029776	1093.27	1173.86	1263.75	1260.55	1392.61	1550.43	1655.97	1350.81	1197.86	1487.46	-0.313281	0.00301348	0.0732055	Hibadh
ENSMUSG00000015749	1756.94	1638.78	1602.5	1518.58	1981.84	2148.62	2122.51	1761.27	1629.2	2003.56	-0.298323	0.00303152	0.0735317	Anp32e
ENSMUSG00000096842	37.448	79.9404	50.3404	72.2006	30.5944	35.4065	13.4147	37.1538	59.9824	29.1424	1.04973	0.00304501	0.0737466	Gm10736
ENSMUSG00000037071	2928.23	3431.12	3364.42	2824.11	2813.55	2182.16	1919.8	2637.03	3136.97	2388.14	0.39417	0.00306474	0.0738156	Scd1
ENSMUSG00000061650	300.624	499.627	435.235	455.692	559.765	590.73	544.042	611.268	422.795	576.451	-0.447693	0.00307181	0.0738156	Med9
ENSMUSG00000020674	4696.61	6337.38	6001	6344.18	4427.13	4071.75	3607.07	5413.84	5844.79	4379.95	0.416299	0.00307189	0.0738156	Pxdn
ENSMUSG00000037820	2748.27	3007.23	3105.38	2992.18	2454.35	1789.89	2557.74	2438	2963.26	2310	0.359167	0.00307258	0.0738156	Tgm2
ENSMUSG00000062397	2170.94	2134.2	2178.27	2112.76	2477.01	2738.41	2911	2339.8	2149.04	2616.56	-0.284351	0.00307518	0.0738156	Zfp706
ENSMUSG00000059327	121.706	97.8218	117.461	121.912	149.573	330.771	111.044	216.73	114.725	202.03	-0.815931	0.00307565	0.0738156	Eda
ENSMUSG00000040809	21.8447	71.5256	72.3644	36.6921	66.8545	238.528	161.722	128.269	50.6067	148.843	-1.55672	0.00310779	0.0744022	Chil3
ENSMUSG00000031734	1594.66	1311.65	1436.8	1522.13	1100.27	1060.33	1077.65	1372.92	1466.31	1152.79	0.346848	0.00310943	0.0744022	Irx3
ENSMUSG00000078616	50.9709	76.7848	40.9016	30.774	80.452	122.059	78.9979	78.7306	49.8578	90.0599	-0.848415	0.00313214	0.0748332	Trim30c
ENSMUSG00000022494	39.5285	63.1108	52.4379	49.7119	21.5294	24.2255	35.7726	29.1923	51.1973	27.6799	0.872785	0.00313807	0.0748626	Shisa9
ENSMUSG00000035769	165.395	152.518	108.022	124.28	100.848	83.8575	91.6673	95.5383	137.554	92.9778	0.567967	0.00315169	0.0749355	Xylb
ENSMUSG00000026051	27.0458	24.1925	28.3165	23.6723	46.4582	60.5638	46.9516	36.2692	25.8068	47.5607	-0.879401	0.00315389	0.0749355	Ecrg4
ENSMUSG00000059810	1158.81	1077.09	1048.76	1032.11	1184.12	1401.35	1316.13	1359.65	1079.19	1315.31	-0.28588	0.00315523	0.0749355	Rgs3
ENSMUSG00000063727	1875.52	1698.73	1780.79	1439.28	2325.18	2577.22	2110.58	1827.61	1698.58	2210.15	-0.379248	0.00316155	0.074974	Tnfrsf11b
ENSMUSG00000070427	419.21	603.76	499.209	453.325	608.489	738.878	687.132	590.922	493.876	656.355	-0.410541	0.00324043	0.0767302	Il18bp
ENSMUSG00000037712	6425.46	6570.89	6982.64	7178.63	5752.88	5156.31	5447.13	6201.14	6789.4	5639.36	0.267744	0.00326595	0.0771288	Fermt2
ENSMUSG00000032334	8293.7	7807.86	8358.61	9614.52	6005.57	4825.53	5609.59	8458.68	8518.67	6224.84	0.452544	0.00326694	0.0771288	Loxl1
ENSMUSG00000051811	88.4189	98.8736	97.5346	100.607	132.576	123.923	139.364	148.615	96.3586	136.119	-0.500649	0.00327206	0.0771355	Cox6b2
ENSMUSG00000021728	3057.21	3907.61	3375.96	3082.14	4052.06	4926.16	5023.82	3572.95	3355.73	4393.75	-0.388929	0.00327726	0.0771439	Emb
ENSMUSG00000025153	8333.22	9254.15	8824.26	7895.9	7530.76	6319.13	4714.53	7283.91	8576.88	6462.08	0.408711	0.00328744	0.0771716	Fasn
ENSMUSG00000074766	128.988	72.5774	110.12	151.503	143.907	324.249	143.09	202.577	115.797	203.456	-0.814766	0.00328812	0.0771716	Ism1
ENSMUSG00000042734	395.285	451.242	504.453	435.571	414.724	226.415	279.474	333.499	446.638	313.528	0.513731	0.00330682	0.0774963	Ttc9
ENSMUSG00000089806	8.32178	8.41478	2.09752	0	0	0	0	0	4.70852	0	4.81482	0.00332093	1	Gm16570
ENSMUSG00000027208	1910.89	1812.33	1771.35	2063.04	2129.15	3096.21	2691.14	2062.92	1889.4	2494.85	-0.401442	0.00332709	0.0778568	Fgf7
ENSMUSG00000022957	5052.36	5410.7	4730.95	4667	6446.36	8297.23	5251.12	6079.95	4965.25	6518.67	-0.392556	0.00338229	0.0790324	Itsn1
ENSMUSG00000047420	12.4827	26.2962	15.7314	27.2232	38.5263	54.0415	35.0274	38.0384	20.4334	41.4084	-1.02367	0.00339711	0.0792056	Fam180a
ENSMUSG00000027342	1679.96	1999.56	1818.55	1906.81	2265.12	2564.18	3215.81	1917.84	1851.22	2490.74	-0.428582	0.00339964	0.0792056	Pcna
ENSMUSG00000090290	610.611	441.776	501.307	513.689	421.523	371.768	301.086	431.691	516.846	381.517	0.440432	0.00341571	0.0794639	Tarbp1
ENSMUSG00000025969	38165.8	32772.4	36300.7	44775	28358.8	26681.6	20687.7	35659.7	38003.5	27846.9	0.448624	0.00343619	0.0798238	Nrp2
ENSMUSG00000033717	1699.72	1476.79	1725.21	1832.24	1265.7	1230.84	1002.38	1585.23	1683.49	1271.04	0.405732	0.00349297	0.0810248	Adra2a
ENSMUSG00000021716	522.192	524.872	506.551	527.893	654.947	744.468	808.61	534.307	520.377	685.583	-0.398816	0.00350351	0.0810381	Srek1ip1
ENSMUSG00000113769	19.7642	23.1406	14.6826	23.6723	37.3932	33.543	44.7158	39.8076	20.315	38.8649	-0.943459	0.00350372	0.0810381	5033406O09Rik
ENSMUSG00000024353	1.04022	0	0	0	1.13313	3.727	12.6695	5.30768	0.260056	5.70932	-4.14753	0.0035294	1	Mzb1
ENSMUSG00000059900	7.28156	17.8814	14.6826	16.5706	31.7275	36.3383	32.7916	23	14.1041	30.9643	-1.13822	0.0035434	0.0817631	Tmem40
ENSMUSG00000041797	1516.64	1546.22	1179.85	1203.74	2035.1	2892.15	1400.35	1677.23	1361.61	2001.21	-0.555081	0.00354533	0.0817631	Abca9
ENSMUSG00000002731	538.835	695.271	653.377	641.52	737.665	800.373	865.995	781.114	632.251	796.287	-0.334056	0.00355202	0.0817992	Prkra
ENSMUSG00000037035	2861.65	1625.1	1912.94	2003.86	1613.57	1133.94	1403.33	1749.77	2100.89	1475.15	0.510353	0.0035581	0.0818209	Inhbb
ENSMUSG00000036158	121.706	96.7699	137.387	107.709	88.3839	49.3828	78.2526	80.4998	115.893	74.1298	0.647511	0.00356426	0.0818444	Prickle1
ENSMUSG00000029134	17.6838	41.022	40.9016	13.0198	56.6563	78.267	46.2063	53.9614	28.1568	58.7728	-1.05345	0.00357306	0.0819286	Plb1
ENSMUSG00000030107	706.311	747.863	1081.27	936.241	494.043	403.448	754.951	685.576	867.921	584.504	0.568648	0.00361494	0.0827698	Usp18
ENSMUSG00000024665	2812.76	3267.04	3353.93	2603.96	2405.63	1714.42	2413.16	2564.5	3009.42	2274.43	0.404045	0.00362933	0.08298	Fads2
ENSMUSG00000049562	929.959	797.3	895.64	694.783	653.814	639.181	631.238	694.422	829.421	654.664	0.342253	0.0036373	0.083043	Ap5b1
ENSMUSG00000025610	130.028	143.051	117.461	149.136	191.498	178.896	214.636	163.654	134.919	187.171	-0.475121	0.0036429	0.0830519	Map3k7cl
ENSMUSG00000045658	2811.72	3298.59	2831.65	2732.97	3505.89	3751.23	4350.84	3173.11	2918.73	3695.27	-0.340537	0.00365096	0.0831166	Pid1
ENSMUSG00000117916	11.4425	14.7259	12.5851	13.0198	29.4613	37.27	23.8484	23	12.9433	28.3949	-1.12873	0.00367822	0.0835207	9630028I04Rik
ENSMUSG00000052942	1095.35	1021.34	1099.1	1142.19	867.975	764.967	483.676	959.806	1089.5	769.106	0.50369	0.00367919	0.0835207	Glis3
ENSMUSG00000013076	3274.62	3382.74	3303.59	3716.56	2614.12	2738.41	1990.6	3143.92	3419.38	2621.76	0.383408	0.00370293	0.0839401	Amotl1
ENSMUSG00000041559	7557.22	7947.76	8196.05	7891.17	10008.9	12197.5	7422.07	13421.4	7898.05	10762.5	-0.446394	0.00372175	0.0842469	Fmod
ENSMUSG00000035165	30.1665	33.6591	38.8041	46.161	55.5232	67.086	58.8758	65.4614	37.1977	61.7366	-0.736912	0.00373919	0.0844593	Kcne3
ENSMUSG00000036983	55.1318	90.4588	73.4131	76.9351	99.7151	103.424	156.505	107.038	73.9847	116.671	-0.663761	0.00374173	0.0844593	Tfb1m
ENSMUSG00000042473	1619.63	1430.51	1552.16	1564.74	1303.1	1385.51	1061.25	1217.23	1541.76	1241.77	0.313137	0.00375793	0.0847049	Tbc1d8b
ENSMUSG00000032013	17.6838	31.5554	12.5851	16.5706	30.5944	47.5193	45.461	37.1538	19.5987	40.1821	-1.0391	0.00376831	0.0848164	Trim29
ENSMUSG00000013236	5282.25	5116.18	5311.96	5132.16	3981.81	3818.31	2779.08	4960.91	5210.64	3885.03	0.423746	0.00377442	0.0848164	Ptprs
ENSMUSG00000034177	83.2178	61.0071	75.5106	94.6893	53.257	42.8605	32.0463	59.2691	78.6062	46.8582	0.753004	0.00377884	0.0848164	Rnf43
ENSMUSG00000028088	134.189	196.695	141.582	145.585	184.7	303.751	215.381	208.769	154.513	228.15	-0.562929	0.00378508	0.0848368	Fmo5
ENSMUSG00000030413	14.5631	10.5185	6.29255	0	19.2632	33.543	18.6316	26.5384	7.84354	24.494	-1.62514	0.00379165	0.0848647	Pglyrp1
ENSMUSG00000041957	487.864	529.079	551.647	652.173	414.724	420.219	487.402	375.076	555.191	424.355	0.385429	0.00381318	0.0852269	Pkp2
ENSMUSG00000036902	158.114	154.622	139.485	166.89	115.579	133.24	90.1768	68.1153	154.778	101.778	0.609394	0.00382426	0.0853549	Neto2
ENSMUSG00000041936	2230.24	1665.07	2111.15	1954.15	1636.23	1372.47	1073.18	1765.69	1990.15	1461.89	0.445763	0.00384316	0.0856568	Agrn
ENSMUSG00000030214	27.0458	36.8146	29.3653	40.243	46.4582	77.3353	46.9516	66.346	33.3672	59.2728	-0.833079	0.00388334	0.0864314	Plbd1
ENSMUSG00000022550	446.256	381.82	475.088	465.161	359.201	288.843	366.669	346.769	442.081	340.37	0.376559	0.00390872	0.0867996	Adck5
ENSMUSG00000022769	1059.99	1284.31	1120.07	914.935	1520.66	1258.79	1642.56	1289.77	1094.83	1427.94	-0.38299	0.00391078	0.0867996	Sdf2l1
ENSMUSG00000025762	292.303	230.354	289.457	239.09	194.898	220.825	195.259	155.692	262.801	191.668	0.456787	0.00393575	0.0870246	Larp1b
ENSMUSG00000002265	176.838	115.703	179.338	200.031	86.1176	106.22	85.7052	147.73	167.977	106.443	0.655933	0.00393582	0.0870246	Peg3
ENSMUSG00000045664	120.666	148.31	80.7544	110.076	133.709	182.623	171.41	213.192	114.952	175.234	-0.610513	0.00394213	0.0870246	Cdc42ep2
ENSMUSG00000018168	0	3.15554	7.34131	4.73447	13.5975	26.089	12.6695	8.84614	3.80783	15.3005	-2.01103	0.00394276	0.0870246	Ikzf3
ENSMUSG00000049511	277.739	183.021	225.483	263.946	130.31	171.442	200.476	153.038	237.548	163.816	0.53028	0.00397766	0.087526	Htr1b
ENSMUSG00000029470	2723.3	3470.04	3147.33	2873.82	3615.81	3921.74	3733.77	3625.15	3053.62	3724.11	-0.286346	0.00398046	0.087526	P2rx4
ENSMUSG00000026043	137863	87793.5	93872.3	99745.7	75112.7	70185	74101.5	93345.3	104819	78186.1	0.42291	0.00398195	0.087526	Col3a1
ENSMUSG00000030246	520.111	642.679	503.404	400.062	651.548	741.673	729.612	634.268	516.564	689.275	-0.415607	0.00401917	0.0881664	Ldhb
ENSMUSG00000030365	35.3676	43.1257	46.1454	61.548	66.8545	69.8813	86.4505	77.846	46.5467	75.2581	-0.703403	0.00402522	0.0881664	Clec2i
ENSMUSG00000015533	35.3676	58.9034	29.3653	34.3249	69.1207	118.332	55.1494	57.4999	39.4903	75.0256	-0.92216	0.00402768	0.0881664	Itga2
ENSMUSG00000039013	31.2067	57.8516	34.609	49.7119	63.4551	112.742	58.1305	76.9614	43.3448	77.8222	-0.845654	0.00404185	0.0883552	Siglecf
ENSMUSG00000001211	1899.45	2148.92	1836.38	1784.89	2302.51	2370.37	2246.22	2282.3	1917.41	2300.35	-0.262392	0.00405129	0.0884402	Agpat3
ENSMUSG00000054428	772.886	1129.68	995.272	1099.58	1297.43	1262.52	1767.02	1145.57	999.355	1368.14	-0.454013	0.00405757	0.0884561	Atpif1
ENSMUSG00000059498	5191.75	8977.51	7955.89	7364.46	9837.81	10201.7	11465.1	8556.87	7372.4	10015.4	-0.442055	0.0040738	0.0886887	Fcgr3
ENSMUSG00000003882	531.554	854.1	593.598	550.382	880.439	1147.92	918.164	679.383	632.408	906.476	-0.519097	0.00410539	0.0892544	Il7r
ENSMUSG00000025104	279.82	306.087	238.068	265.13	354.669	483.578	339.84	319.346	272.276	374.358	-0.458599	0.00411726	0.089317	Hdgfl3
ENSMUSG00000022237	433.773	495.42	395.382	351.534	583.56	735.151	506.033	482.999	419.027	576.936	-0.459781	0.00411948	0.089317	Ankrd33b
ENSMUSG00000005397	9524.28	11641.8	11733.5	11608.9	9010.62	8575.83	6264.68	9939.52	11127.1	8447.66	0.397569	0.00413415	0.0894776	Nid1
ENSMUSG00000029705	4868.24	5357.06	5754.54	6062.48	4563.1	4424.88	3799.35	4919.34	5510.58	4426.67	0.316094	0.00413811	0.0894776	Cux1
ENSMUSG00000028015	1506.24	1583.03	1398	1442.83	1677.03	2082.46	1901.91	1657.77	1482.52	1829.79	-0.303907	0.00414796	0.0895689	Ctso
ENSMUSG00000037606	2639.05	2520.23	2477.17	2773.21	2013.57	1890.52	1795.34	2522.03	2602.41	2055.36	0.340483	0.00416769	0.0897573	Osbpl5
ENSMUSG00000035448	42.6491	74.6811	41.9504	30.774	118.978	114.605	84.2147	47.7691	47.5137	91.3919	-0.936679	0.00417358	0.0897573	Ccr3
ENSMUSG00000036545	9541.96	8352.72	8592.48	9583.74	6618.59	6432.8	5353.97	8877.98	9017.73	6820.84	0.402854	0.00417358	0.0897573	Adamts2
ENSMUSG00000060143	596.048	660.56	309.384	642.704	344.471	399.721	421.073	285.73	552.174	362.749	0.605118	0.00418307	0.0898401	Gm10076
ENSMUSG00000076435	327.67	439.672	348.188	378.757	520.105	460.285	439.705	523.691	373.572	485.947	-0.378317	0.00419639	0.0900049	Acsf2
ENSMUSG00000027330	649.099	659.508	619.817	636.786	545.034	473.329	547.768	527.23	641.302	523.34	0.293219	0.00420982	0.0901717	Cdc25b
ENSMUSG00000057286	41.6089	39.9702	45.0966	37.8757	58.9226	82.9258	60.3663	65.4614	41.1379	66.919	-0.700746	0.00421832	0.0902325	St6galnac2
ENSMUSG00000030691	1432.39	1581.98	1223.9	1306.71	1740.48	2182.16	1656.72	1584.34	1386.24	1790.93	-0.369226	0.00423483	0.0904642	Fchsd2
ENSMUSG00000048537	3533.64	3016.7	3078.11	3257.31	2629.99	2283.72	2064.38	3041.3	3221.44	2504.85	0.363284	0.00425061	0.0905794	Phldb1
ENSMUSG00000001415	2651.53	2443.44	2573.65	2695.09	2164.27	1926.86	1922.78	2429.15	2590.93	2110.76	0.295879	0.00425159	0.0905794	Smg5
ENSMUSG00000015316	3.12067	2.10369	3.14628	2.36723	4.53251	17.7033	9.68842	14.1538	2.68447	11.5195	-2.10619	0.00425539	1	Slamf1
ENSMUSG00000031503	15309	13192.3	14023	13447.1	11398.1	10442.1	8657.72	13133.9	13992.8	10908	0.359398	0.0042629	0.0906989	Col4a2
ENSMUSG00000079186	602.289	572.205	599.89	730.291	419.257	191.941	535.099	444.961	626.169	397.814	0.653127	0.00428357	0.0907967	Gzmc
ENSMUSG00000047539	2565.19	2228.86	2250.64	2392.09	1999.97	2034.01	1945.88	1987.73	2359.19	1991.9	0.244266	0.00428401	0.0907967	Fbxo28
ENSMUSG00000025213	74.896	77.8367	56.633	41.4266	105.381	116.469	99.8652	81.3845	62.6981	100.775	-0.678738	0.00428458	0.0907967	Kazald1
ENSMUSG00000045284	113.384	52.5923	94.3883	104.158	63.4551	43.7923	56.64	53.0768	91.1308	54.241	0.749969	0.00429048	0.0908009	Dcaf12l1
ENSMUSG00000031788	1288.84	1047.64	1124.27	1188.35	964.291	683.905	793.705	1062.42	1162.27	876.08	0.408365	0.00430232	0.0909307	Kifc3
ENSMUSG00000090053	71.7754	68.3701	100.681	88.7712	32.8607	68.0178	23.8484	53.9614	82.3994	44.6721	0.885239	0.00431894	0.0911092	Pakap
ENSMUSG00000034377	5821.09	5658.94	5772.37	6507.52	4744.4	4917.78	3578.75	5327.14	5939.98	4642.02	0.355862	0.0043222	0.0911092	Tulp4
ENSMUSG00000062609	1346.05	1824.95	1896.16	2542.41	903.102	663.406	864.505	1574.61	1902.39	1001.41	0.925621	0.00432866	0.0911249	Kcnj15
ENSMUSG00000026621	176.838	115.703	143.68	117.178	160.904	303.751	167.684	233.538	138.35	216.469	-0.645057	0.00435733	0.0916075	Mtarc1
ENSMUSG00000087365	7.28156	8.41478	3.14628	10.6525	14.7306	24.2255	27.5747	14.1538	7.37379	20.1712	-1.47064	0.00438025	0.0919679	C430049B03Rik
ENSMUSG00000074785	3167.48	3340.67	3747.22	3720.11	2890.61	3188.45	2540.6	2749.38	3493.87	2842.26	0.297994	0.00438984	0.0920479	Plxnc1
ENSMUSG00000024190	1859.92	1892.27	2137.37	1584.86	1589.78	1090.15	1668.64	909.383	1868.61	1314.49	0.507644	0.00442935	0.0926583	Dusp1
ENSMUSG00000089791	22.8849	9.46662	15.7314	17.7542	4.53251	6.52225	4.47158	7.07691	16.4593	5.65081	1.54089	0.00443057	0.0926583	Gm3555
ENSMUSG00000021097	121.706	124.118	124.802	153.87	78.1857	76.4035	80.4884	116.769	131.124	87.9617	0.572232	0.00445305	0.0929574	Clmn
ENSMUSG00000037852	7279.48	6721.3	7753.48	7944.43	6334.18	4522.72	6240.09	6240.06	7424.67	5834.26	0.34775	0.00445654	0.0929574	Cpe
ENSMUSG00000022205	1662.28	1430.51	1352.9	1292.51	1809.6	1963.2	2436.26	1478.19	1434.55	1921.81	-0.422152	0.00448886	0.0934388	Sub1
ENSMUSG00000050232	52.0111	73.6293	48.2429	29.5904	69.1207	113.674	96.1389	75.1922	50.8684	88.5313	-0.797699	0.00449135	0.0934388	Cxcr3
ENSMUSG00000072066	84.258	70.4737	75.5106	60.3644	104.248	122.059	115.516	91.1152	72.6517	108.234	-0.573478	0.00453485	0.0942208	6720489N17Rik
ENSMUSG00000029790	235.09	260.858	256.946	217.785	312.743	354.997	283.945	314.038	242.67	316.431	-0.380584	0.0045615	0.0946511	Cep41
ENSMUSG00000005800	233.01	421.791	303.091	218.969	466.848	596.32	402.442	338.807	294.215	451.104	-0.615057	0.00457109	0.0947267	Mmp8
ENSMUSG00000018830	850.902	795.196	850.544	730.291	744.464	641.976	588.012	605.96	806.733	645.103	0.325234	0.00458124	0.0948138	Myh11
ENSMUSG00000012428	1.04022	1.05185	4.19504	2.36723	3.39938	20.4985	4.47158	19.4615	2.16358	11.9577	-2.47198	0.00458207	1	Steap4
ENSMUSG00000071561	2.08045	1.05185	3.14628	1.18362	18.13	7.454	5.9621	7.96152	1.86555	9.87691	-2.37292	0.00460624	1	Cstdc5
ENSMUSG00000013089	1381.42	1778.67	1512.31	1429.81	2053.23	2266.02	1734.97	1745.34	1525.55	1949.89	-0.353498	0.00461971	0.095486	Etv5
ENSMUSG00000043740	2263.52	3391.15	2764.53	2387.35	3505.89	3860.24	3571.3	3120.92	2701.64	3514.59	-0.379405	0.00463871	0.0957546	B430306N03Rik
ENSMUSG00000040875	120.666	110.444	142.631	153.87	100.848	64.2908	75.2715	107.038	131.903	86.8622	0.605448	0.00464521	0.0957646	Osbpl10
ENSMUSG00000035969	3363.04	3680.41	3680.1	3649.09	3145.56	2660.15	2603.2	3298.72	3593.16	2926.91	0.296197	0.00466292	0.0960055	Rusc2
ENSMUSG00000046618	183.079	98.8736	115.363	139.667	224.359	662.474	166.194	313.153	134.246	341.545	-1.34707	0.00470404	0.0967271	Olfml2a
ENSMUSG00000024672	7555.14	8193.89	6837.91	6346.55	9642.91	8414.64	12450.4	7898.72	7233.37	9601.65	-0.40866	0.00472342	0.0970005	Ms4a7
ENSMUSG00000017386	1073.51	1063.42	1094.9	1251.08	860.043	703.471	924.126	1009.34	1120.73	874.246	0.357425	0.00474325	0.0972807	Traf4
ENSMUSG00000046562	1701.8	1261.16	1416.87	1417.97	1182.98	988.587	1071.69	1293.31	1449.45	1134.14	0.354247	0.00475303	0.0972807	Unc119b
ENSMUSG00000043259	156.033	115.703	168.85	151.503	203.963	229.211	164.703	249.461	148.022	211.834	-0.515763	0.00475537	0.0972807	Fam13c
ENSMUSG00000053877	179.959	217.732	171.996	166.89	105.381	136.967	77.5073	161	184.144	120.214	0.617556	0.00478044	0.0976518	Srcap
ENSMUSG00000048154	3404.65	3452.16	3422.1	3639.62	2805.62	2757.98	1753.6	3070.49	3479.63	2596.92	0.42254	0.00478827	0.0976518	Kmt2d
ENSMUSG00000029581	8355.07	7626.94	7211.27	6470.83	6297.92	5601.68	5736.29	6545.26	7416.03	6045.29	0.295	0.0047919	0.0976518	Fscn1
ENSMUSG00000107879	16.6436	12.6222	14.6826	18.9379	29.4613	27.9525	38.0084	30.0769	15.7216	31.3748	-1.00668	0.00479866	0.0976646	9330102E08Rik
ENSMUSG00000048240	95.7005	118.859	106.973	115.994	167.703	185.418	121.478	155.692	109.382	157.573	-0.523302	0.00481746	0.0979222	Gng7
ENSMUSG00000030790	147.712	172.503	184.582	164.523	224.359	234.801	197.495	237.076	167.33	223.433	-0.41537	0.00485268	0.0985124	Adm
ENSMUSG00000005474	4.16089	3.15554	1.04876	0	9.06501	7.454	8.94315	15.923	2.0913	10.3463	-2.28126	0.00490266	1	Myl10
ENSMUSG00000034997	126.907	137.792	157.314	177.542	107.647	108.083	102.101	109.692	149.889	106.881	0.486715	0.00490682	0.0994849	Htr2a
ENSMUSG00000052105	161.235	95.7181	91.242	140.85	92.9164	52.178	59.621	91.1152	122.261	73.9577	0.729985	0.00491961	0.0996175	Mtcl1
ENSMUSG00000021007	57.2123	63.1108	88.0958	94.6893	118.978	137.899	117.752	92.8844	75.777	116.878	-0.627599	0.0049584	0.100275	Spata7
ENSMUSG00000074829	294.383	291.362	266.385	242.641	330.873	409.038	355.49	326.422	273.693	355.456	-0.37656	0.0049741	0.100466	2010315B03Rik
ENSMUSG00000104000	10.4022	15.7777	19.9264	14.2034	33.9938	27.0208	36.5179	26.5384	15.0774	31.0177	-1.04098	0.00498488	0.100556	Gm38335
ENSMUSG00000019303	28.086	37.8665	36.7066	46.161	47.5913	72.6765	59.621	68.9999	37.205	62.2222	-0.750182	0.00505127	0.101724	Psmc3ip
ENSMUSG00000021575	54.0916	71.5256	60.828	61.548	98.582	125.786	67.8189	101.731	61.9983	98.4794	-0.663318	0.00505558	0.101724	Ahrr
ENSMUSG00000051344	1675.8	1523.07	1681.16	1839.34	1357.49	1501.05	1053.8	1375.57	1679.84	1321.98	0.346218	0.0050747	0.10198	Plekhm3
ENSMUSG00000029822	1005.9	982.425	992.126	964.647	867.975	792.919	853.326	804.114	986.273	829.584	0.250032	0.00508874	0.102134	Osbpl3
ENSMUSG00000091498	299.584	622.693	564.232	517.24	715.003	725.833	888.353	601.537	500.938	732.682	-0.549209	0.00510931	0.102304	Mpc1-ps
ENSMUSG00000032398	227.809	259.806	305.189	261.579	350.136	375.495	466.535	275.999	263.596	367.041	-0.479368	0.00511005	0.102304	Snapc5
ENSMUSG00000063268	1521.85	1430.51	1547.97	1513.85	1192.05	845.097	1303.46	1281.81	1503.54	1155.6	0.379305	0.00512339	0.102442	Parp10
ENSMUSG00000063388	21.8447	37.8665	35.6578	49.7119	19.2632	13.0445	15.6505	23	36.2702	17.7395	1.03104	0.00515092	0.102863	BC023105
ENSMUSG00000032666	643.898	634.264	797.057	782.37	562.031	532.961	580.56	596.23	714.397	567.945	0.330065	0.00516391	0.102994	1700025G04Rik
ENSMUSG00000019876	334.952	343.954	354.481	345.616	426.056	450.035	575.343	374.192	344.751	456.406	-0.406948	0.00517437	0.103073	Pkib
ENSMUSG00000035131	54.0916	24.1925	34.609	42.6102	22.6625	5.5905	20.8674	20.3461	38.8758	17.3666	1.16315	0.00519667	0.103369	Brinp3
ENSMUSG00000043190	143.551	143.051	143.68	144.401	176.768	194.736	221.343	176.923	143.671	192.442	-0.425382	0.00520843	0.103369	Rfesd
ENSMUSG00000050310	1671.64	1631.41	1843.72	1915.09	1464	1596.09	1229.68	1420.69	1765.47	1427.62	0.30692	0.00521492	0.103369	Rictor
ENSMUSG00000005148	49.9307	33.6591	25.1702	18.9379	18.13	8.38575	14.9053	15.923	31.9245	14.336	1.16434	0.00521513	0.103369	Klf5
ENSMUSG00000005124	12361	11929	13279.4	15897.2	10610.6	8841.38	8325.33	12703.9	13366.6	10120.3	0.401402	0.00522698	0.103471	Ccn4
ENSMUSG00000039883	325.59	372.354	312.53	337.331	218.693	248.777	290.652	273.346	336.951	257.867	0.381514	0.00523329	0.103471	Lrrc17
ENSMUSG00000034738	110.264	207.214	175.143	173.992	245.888	249.709	277.238	197.269	166.653	242.526	-0.542508	0.00527753	0.104217	Nostrin
ENSMUSG00000000346	4712.21	6935.88	6314.58	6468.46	7449.17	8283.26	8259	7114.95	6107.78	7776.6	-0.34858	0.00532427	0.105009	Dazap2
ENSMUSG00000078502	117.545	170.399	166.753	166.89	222.093	264.617	220.598	174.269	155.397	220.394	-0.504384	0.00535363	0.105458	Zfp268
ENSMUSG00000023004	7160.89	7568.04	6762.4	7183.37	8041.8	8426.75	10142.3	8163.22	7168.67	8693.51	-0.278422	0.00539224	0.106034	Tuba1b
ENSMUSG00000001270	7374.14	7535.43	7021.44	6630.62	8463.32	8060.57	9786.79	8072.1	7140.41	8595.7	-0.267676	0.00539619	0.106034	Ckb
ENSMUSG00000022098	15274.6	12472.8	13719.9	14394	10899.5	8326.12	9076.56	13775.2	13965.3	10519.4	0.408828	0.00543564	0.106288	Bmp1
ENSMUSG00000037649	535.715	626.901	523.331	553.932	685.542	647.566	848.109	666.114	559.97	711.833	-0.347555	0.00543805	0.106288	H2-DMa
ENSMUSG00000060862	653.26	661.612	600.939	667.56	575.628	515.258	403.187	528.114	645.843	505.547	0.356051	0.00543949	0.106288	Zbtb40
ENSMUSG00000085129	44.7296	88.3551	73.4131	60.3644	90.6501	138.831	92.4126	107.038	66.7156	107.233	-0.6841	0.00544095	0.106288	5031425F14Rik
ENSMUSG00000019804	6231.97	5565.32	5292.04	5263.54	6480.35	7061.73	8035.42	6080.83	5588.22	6914.59	-0.307372	0.00544247	0.106288	Snx3
ENSMUSG00000005413	7359.58	8529.43	7921.28	7412.99	9529.6	9128.36	10998.6	8502.91	7805.82	9539.86	-0.289478	0.00545287	0.106361	Hmox1
ENSMUSG00000037907	824.897	751.019	769.789	829.715	632.285	596.32	536.589	745.729	793.855	627.731	0.339357	0.00545998	0.10637	Ankrd13b
ENSMUSG00000044244	71.7754	62.059	42.9991	76.9351	40.7926	29.816	32.0463	45.9999	63.4421	37.1637	0.773608	0.0054721	0.106475	Il20rb
ENSMUSG00000048920	1173.37	1187.54	1081.27	1209.66	948.427	916.842	880.901	1077.46	1162.96	955.907	0.282966	0.00551232	0.107127	Fkrp
ENSMUSG00000022353	2224	2747.42	2721.53	2474.94	3261.14	4008.39	2778.34	2984.69	2541.97	3258.14	-0.357859	0.00552212	0.107187	Mtss1
ENSMUSG00000002617	170.597	170.399	182.484	192.929	224.359	259.027	264.568	203.461	179.102	237.854	-0.412174	0.00553834	0.107284	Zfp40
ENSMUSG00000057346	320.389	269.273	383.846	388.226	184.7	129.513	275.747	289.269	340.433	219.807	0.627612	0.00554573	0.107284	Apol9a
ENSMUSG00000006676	5112.69	4403.03	4708.93	4530.88	4122.31	3686.94	3357.41	4221.38	4688.88	3847.01	0.285857	0.00554734	0.107284	Usp19
ENSMUSG00000022181	6.24134	1.05185	5.24379	1.18362	4.53251	50.3145	5.21684	11.5	3.43015	17.891	-2.37083	0.00556057	0.107336	C6
ENSMUSG00000040249	114103	109540	109540	105548	91782.1	85485.3	50139.8	93570.9	109683	80244.5	0.450878	0.00557347	0.107336	Lrp1
ENSMUSG00000068798	2323.86	2568.61	2392.22	2306.87	2775.03	3200.56	3838.1	2511.42	2397.89	3081.28	-0.362131	0.00557645	0.107336	Rap1a
ENSMUSG00000090394	208.045	214.577	228.629	218.969	274.217	375.495	230.286	314.922	217.555	298.73	-0.456329	0.00558046	0.107336	4930523C07Rik
ENSMUSG00000020053	8316.58	10173.5	10148.8	9646.47	12258.2	14391.8	11494.9	10156.2	9571.34	12075.3	-0.33523	0.00558366	0.107336	Igf1
ENSMUSG00000045636	1507.28	1795.5	1515.46	1507.93	1970.51	2115.07	2012.95	1691.38	1581.54	1947.48	-0.30013	0.00559429	0.107368	Mtus1
ENSMUSG00000071604	71.7754	73.6293	35.6578	75.7514	122.378	111.81	70.8	127.384	64.2035	108.093	-0.749096	0.00559881	0.107368	Fam189a2
ENSMUSG00000034612	1522.89	1717.67	1657.04	1525.68	1440.2	1254.14	959.898	1354.34	1605.82	1252.15	0.360229	0.00561402	0.10753	Chst11
ENSMUSG00000034634	0	4.20739	1.04876	4.73447	9.06501	15.8398	6.70737	13.2692	2.49765	11.2203	-2.18923	0.00562673	1	Ly6d
ENSMUSG00000032777	5411.24	4214.75	4491.83	4650.43	3839.03	3641.28	3000.43	4276.22	4692.06	3689.24	0.347143	0.00565763	0.108146	Gtf3c1
ENSMUSG00000050730	1070.39	1209.62	1113.78	1191.9	962.025	949.453	827.987	1021.73	1146.42	940.298	0.286624	0.00566453	0.108146	Arhgap42
ENSMUSG00000019970	4288.84	4225.27	4767.66	4127.27	3536.49	2464.48	4224.89	2789.19	4352.26	3253.76	0.419523	0.00566652	0.108146	Sgk1
ENSMUSG00000050666	33.2871	34.711	24.1215	26.0396	73.6532	68.9495	28.32	55.7307	29.5398	56.6633	-0.927923	0.00567736	0.108223	Vstm4
ENSMUSG00000002384	71.7754	39.9702	52.4379	31.9576	36.2601	26.089	11.1789	23	49.0353	24.132	1.04685	0.00575084	0.109493	Bmp8b
ENSMUSG00000062456	813.454	966.647	1035.13	1055.79	1266.84	1333.33	1878.81	948.306	967.753	1356.82	-0.48832	0.00576618	0.109654	Rpl9-ps6
ENSMUSG00000004035	17.6838	24.1925	11.5363	20.1215	48.7244	37.27	26.8295	34.4999	18.3835	36.831	-0.993632	0.00577667	0.109661	Gstm7
ENSMUSG00000042719	1212.9	1343.21	1300.46	1404.95	1159.19	1068.72	917.418	1137.61	1315.38	1070.73	0.297854	0.00578032	0.109661	Naa25
ENSMUSG00000055013	1355.41	1414.73	1562.65	1496.09	1220.38	1297.93	949.465	1196	1457.22	1165.94	0.32266	0.00580019	0.109851	Agap1
ENSMUSG00000079293	2233.36	3574.18	2730.97	2420.5	3418.64	5280.23	4024.42	2858.19	2739.75	3895.37	-0.507715	0.00580411	0.109851	Clec7a
ENSMUSG00000015289	421.29	429.154	423.699	402.43	551.833	438.854	637.2	528.114	419.143	539	-0.363768	0.00581134	0.109857	Lage3
ENSMUSG00000004347	15.6033	24.1925	30.414	21.3051	35.1269	113.674	34.2821	30.0769	22.8787	53.2898	-1.21854	0.0058298	0.110076	Pde1c
ENSMUSG00000040836	403.606	363.939	366.017	395.328	262.885	295.365	236.994	358.269	382.223	288.378	0.406598	0.00584397	0.110104	Gpr161
ENSMUSG00000109953	68.6547	67.3182	54.5355	60.3644	44.1919	39.1335	29.0652	43.3461	62.7182	38.9342	0.69847	0.00584514	0.110104	5430430B14Rik
ENSMUSG00000020695	9779.13	10003.1	9568.88	9865.44	7929.62	6813.89	6922	9652.02	9804.13	7829.38	0.324534	0.00587252	0.110409	Mrc2
ENSMUSG00000032086	2344.66	2352.98	2347.12	2577.92	1873.06	1831.82	1489.04	2322.11	2405.67	1879.01	0.356701	0.00587874	0.110409	Bace1
ENSMUSG00000050533	7.28156	7.36293	8.39007	14.2034	26.0619	17.7033	18.6316	25.6538	9.30949	22.0126	-1.24736	0.00588209	0.110409	Gm9845
ENSMUSG00000050914	12.4827	12.6222	8.39007	15.387	18.13	15.8398	42.48	38.923	12.2205	28.8432	-1.25623	0.00590129	0.110639	Ankrd37
ENSMUSG00000042377	70.7351	43.1257	39.8528	61.548	28.3282	16.7715	29.0652	40.6922	53.8154	28.7143	0.902331	0.00592156	0.11077	Fam83g
ENSMUSG00000033578	9.36201	15.7777	15.7314	4.73447	22.6625	31.6795	23.8484	26.5384	11.4014	26.1822	-1.18915	0.0059222	0.11077	Tmem35a
ENSMUSG00000073792	176.838	185.125	162.558	200.031	234.557	277.662	246.682	206.115	181.138	241.254	-0.414891	0.00593484	0.110852	Alg6
ENSMUSG00000028633	2140.78	1615.64	1786.04	1763.59	1614.71	1369.67	1483.82	1437.5	1826.51	1476.42	0.307474	0.00594049	0.110852	Ctps
ENSMUSG00000028037	981.97	1135.99	1494.48	1423.89	830.582	567.436	1110.44	988.113	1259.08	874.143	0.525494	0.00597475	0.111353	Ifi44
ENSMUSG00000030786	2099.17	2420.3	2116.4	1872.48	2795.42	2843.7	3418.52	2108.92	2127.09	2791.64	-0.392301	0.00598889	0.111353	Itgam
ENSMUSG00000056952	2177.19	1905.95	2066.06	2160.1	1822.07	1638.95	1655.23	1849.73	2077.32	1741.49	0.254692	0.00600369	0.111353	Tatdn2
ENSMUSG00000034947	3556.52	4292.59	3960.11	3750.88	4342.14	4836.71	4799.49	4558.41	3890.03	4634.19	-0.252673	0.00600566	0.111353	Tmem106a
ENSMUSG00000034216	2989.6	2688.52	2617.7	2670.24	2421.49	2111.35	2214.18	2440.65	2741.52	2296.92	0.25562	0.00600567	0.111353	Vps18
ENSMUSG00000003526	44.7296	74.6811	33.5603	39.0593	73.6532	79.1988	73.781	95.5383	48.0076	80.5428	-0.744928	0.00601502	0.111353	Prodh
ENSMUSG00000062661	1154.65	1208.57	1209.22	1215.57	1005.08	949.453	983.747	1091.61	1197	1007.47	0.248595	0.00601624	0.111353	Ncs1
ENSMUSG00000002847	529.473	523.82	549.55	569.319	379.597	328.908	509.76	434.345	543.041	413.153	0.391372	0.00602537	0.111393	Pla1a
ENSMUSG00000030613	416.089	488.057	442.576	428.469	542.768	576.753	714.707	480.345	443.798	578.643	-0.384261	0.00604619	0.111548	Ccdc90b
ENSMUSG00000085071	16.6436	8.41478	13.6339	15.387	21.5294	75.4718	14.9053	30.0769	13.5198	35.4958	-1.39216	0.00604901	0.111548	Gm14066
ENSMUSG00000040957	116.505	117.807	89.1445	71.017	147.306	136.967	190.042	121.192	98.6183	148.877	-0.593876	0.00605479	0.111548	Cables1
ENSMUSG00000033111	334.952	403.909	367.066	376.39	452.118	502.213	498.581	414.884	370.579	466.949	-0.334469	0.00609352	0.112109	3830406C13Rik
ENSMUSG00000026627	848.822	1211.73	981.638	958.729	1240.77	1449.8	1328.8	1117.27	1000.23	1284.16	-0.360541	0.00610038	0.112109	Pacc1
ENSMUSG00000087177	199.723	180.918	211.849	201.215	162.037	150.012	143.836	148.615	198.426	151.125	0.395523	0.00610635	0.112109	E130307A14Rik
ENSMUSG00000038400	7210.82	7470.22	8113.2	10059.6	6227.66	4097.84	6285.55	7398.02	8213.45	6002.27	0.4524	0.00613005	0.112384	Pmepa1
ENSMUSG00000034614	265.257	290.31	243.312	311.291	322.941	355.929	353.255	390.999	277.542	355.781	-0.360875	0.0061354	0.112384	Pik3ip1
ENSMUSG00000031737	734.397	477.539	582.061	519.608	426.056	398.789	397.225	507.768	578.401	432.46	0.420121	0.006161	0.112723	Irx5
ENSMUSG00000067931	150.832	208.266	209.752	197.664	242.489	298.16	269.785	226.461	191.628	259.224	-0.437202	0.00618866	0.113099	Zfp948
ENSMUSG00000075585	514.91	463.865	470.893	606.012	361.467	353.133	357.726	483.884	513.92	389.053	0.400311	0.00620049	0.113186	6330403L08Rik
ENSMUSG00000090136	205.964	204.058	243.312	239.09	315.009	247.846	395.735	269.807	223.106	307.099	-0.463481	0.00621092	0.113246	Gm10177
ENSMUSG00000026594	305.825	334.487	286.311	286.435	424.923	489.169	351.764	341.461	303.265	401.829	-0.403745	0.00622665	0.113379	Ralgps2
ENSMUSG00000020607	44.7296	29.4517	18.8777	17.7542	14.7306	16.7715	8.94315	5.30768	27.7033	11.4382	1.29623	0.0062378	0.113379	Lratd1
ENSMUSG00000022992	2002.43	1629.31	1945.45	1812.12	1542.19	1332.4	1655.23	1490.57	1847.33	1505.1	0.295358	0.00623956	0.113379	Kansl2
ENSMUSG00000000738	2073.16	1824.95	1872.03	1872.48	1611.31	1317.49	1645.54	1676.34	1910.66	1562.67	0.289964	0.00627371	0.11387	Spg7
ENSMUSG00000024960	2969.84	2970.42	3141.03	3202.87	2675.31	2219.43	2193.31	2874.99	3071.04	2490.76	0.302448	0.00630341	0.11417	Plcb3
ENSMUSG00000094561	2.08045	0	0	0	47.5913	0.93175	15.6505	2.65384	0.520111	16.7069	-4.95711	0.00630456	0.11417	Ighv1-22
ENSMUSG00000030560	7075.6	9663.32	8954.3	9521.01	10862.2	11443.8	12475	9639.64	8803.56	11105.1	-0.335151	0.00631948	0.11431	Ctsc
ENSMUSG00000074102	1897.37	1614.59	1624.53	1738.73	1371.08	1303.52	1199.87	1633	1718.8	1376.87	0.320294	0.00634976	0.114728	Rbm15b
ENSMUSG00000037010	432.733	317.658	376.504	320.76	491.777	565.572	395.735	475.038	361.914	482.03	-0.411355	0.00640013	0.115507	Apln
ENSMUSG00000038147	7522.89	9050.09	8298.83	7829.62	10015.7	11543.5	10508.2	8437.45	8175.36	10126.2	-0.308727	0.00644265	0.116094	Cd84
ENSMUSG00000030008	85.2983	112.548	104.876	97.0565	120.111	120.196	175.882	161.884	99.9446	144.518	-0.537502	0.00645609	0.116094	Pradc1
ENSMUSG00000069833	45594	35630.3	36984.5	41220.6	31321.9	32654.1	18364.8	33841.8	39857.3	29045.6	0.456558	0.00646453	0.116094	Ahnak
ENSMUSG00000038456	169.556	254.547	170.948	200.031	269.684	312.136	239.229	269.807	198.771	272.714	-0.455365	0.0064674	0.116094	Dennd2a
ENSMUSG00000067889	47.8502	45.2294	39.8528	56.8136	30.5944	26.089	20.1221	32.7307	47.4365	27.3841	0.799919	0.00646908	0.116094	Sptbn2
ENSMUSG00000076431	2852.29	2007.98	2147.86	2348.29	1700.82	1889.59	1474.13	2110.69	2339.1	1793.81	0.383101	0.00649168	0.116368	Sox4
ENSMUSG00000044066	377.601	431.257	425.796	417.817	528.037	618.682	443.431	521.922	413.118	528.018	-0.352812	0.00653418	0.116998	Cep68
ENSMUSG00000096768	75.9363	106.237	75.5106	279.333	70.2539	43.7923	69.3094	84.0383	134.254	66.8485	1.0025	0.0065459	0.117025	Gm47283
ENSMUSG00000032418	6023.93	4876.36	4875.68	4816.13	4300.22	3987.89	4493.19	4224.91	5148.03	4251.55	0.276034	0.00655071	0.117025	Me1
ENSMUSG00000030055	262.136	212.473	210.801	195.297	172.235	135.104	91.6673	191.077	220.177	147.521	0.58336	0.00655768	0.117025	Rab43
ENSMUSG00000028370	12315.2	11103.3	13632.8	15925.6	9681.43	10437.5	6453.23	11947.6	13244.2	9629.93	0.459808	0.00656751	0.117069	Pappa
ENSMUSG00000047996	138.35	107.288	138.436	146.768	158.638	239.46	183.335	168.077	132.711	187.377	-0.499993	0.0065786	0.117136	Prrg1
ENSMUSG00000020387	1351.25	1153.88	1240.68	1374.18	1068.54	1079.9	1028.46	1097.81	1280	1068.68	0.260247	0.00660889	0.117544	Jade2
ENSMUSG00000035184	33.2871	63.1108	61.8768	81.6695	86.1176	98.7655	83.4694	126.5	59.9861	98.7131	-0.723431	0.0066183	0.11758	Fam124a
ENSMUSG00000107257	0	0	0	0	3.39938	1.8635	2.98105	6.1923	0	3.60906	-4.1847	0.0066186	1	Gm43028
ENSMUSG00000060149	73.8558	88.3551	79.7057	92.3221	107.647	163.056	158.741	86.6921	83.5597	129.034	-0.631508	0.006658	0.11807	BC002059
ENSMUSG00000042115	1256.59	1273.79	1308.85	1303.16	1121.8	623.341	1064.98	1005.81	1285.6	953.981	0.43055	0.00666495	0.11807	Klhdc8a
ENSMUSG00000034462	5507.98	4389.36	4327.18	4952.25	3892.29	3951.55	3329.09	4280.65	4794.19	3863.39	0.311565	0.00667545	0.11807	Pkd2
ENSMUSG00000026519	2127.26	2037.43	2216.03	2164.83	1850.4	1719.08	1707.4	1961.19	2136.39	1809.52	0.239828	0.00667549	0.11807	Tmem63a
ENSMUSG00000023341	128.988	167.244	170.948	170.441	98.582	74.54	143.836	108.807	159.405	106.441	0.575721	0.00668501	0.118107	Mx2
ENSMUSG00000040188	2678.57	3217.6	2812.77	2712.85	3420.91	3804.34	3150.23	3423.45	2855.45	3449.73	-0.27253	0.00669256	0.118109	Scamp2
ENSMUSG00000066151	3256.94	3579.44	3113.77	3089.24	3909.29	4512.47	3484.85	3957.76	3259.84	3966.09	-0.28267	0.00676471	0.119219	Fkbp15
ENSMUSG00000029478	9407.77	10017.8	10165.6	10815.9	8271.82	7110.19	5120.7	9563.56	10101.8	7516.57	0.426581	0.00677105	0.119219	Ncor2
ENSMUSG00000058672	2553.75	2804.22	2378.59	2089.08	2977.86	3068.25	2893.86	3021.84	2456.41	2990.45	-0.283481	0.0067779	0.119219	Tubb2a
ENSMUSG00000027134	348.475	251.391	280.019	288.802	220.96	158.398	213.89	254.769	292.172	212.004	0.462703	0.00679748	0.119248	Lpcat4
ENSMUSG00000038370	127.947	111.496	162.558	189.379	107.647	79.1988	94.6484	115.884	147.845	99.3446	0.572796	0.00679861	0.119248	Pcp4l1
ENSMUSG00000037709	59.2927	90.4588	84.9495	69.8334	111.046	148.148	102.846	98.1921	76.1336	115.058	-0.593442	0.00680196	0.119248	Fam13a
ENSMUSG00000021614	7859.92	9889.47	9862.53	9990.91	7521.69	8336.37	5587.24	7796.1	9400.71	7310.35	0.362939	0.00685128	0.11998	Vcan
ENSMUSG00000005583	1607.14	1728.18	1573.14	1349.32	2159.74	2825.07	1715.59	1721.46	1564.45	2105.46	-0.427964	0.00688986	0.120507	Mef2c
ENSMUSG00000054556	18.724	15.7777	22.0239	8.28531	3.39938	8.38575	3.72631	7.07691	16.2027	5.64709	1.52365	0.00689646	0.120507	Gm4876
ENSMUSG00000036246	3122.75	2728.49	2822.21	2756.64	2483.81	2225.95	2402.73	2544.15	2857.52	2414.16	0.243414	0.0069463	0.121244	Gmip
ENSMUSG00000050896	21.8447	21.0369	32.5115	20.1215	30.5944	70.813	34.2821	49.5384	23.8787	46.307	-0.954544	0.00701858	0.122372	Rtn4rl2
ENSMUSG00000095597	1751.74	2178.38	2123.74	2145.9	2567.67	2660.15	3947.66	2067.34	2049.94	2810.7	-0.455779	0.00703368	0.122501	Rps7-ps3
ENSMUSG00000029298	243.412	336.591	302.043	250.927	362.601	461.216	328.661	367.115	283.243	379.898	-0.422108	0.00704982	0.122648	Gbp9
ENSMUSG00000024691	1301.32	1548.32	1321.44	1331.57	1695.16	1890.52	1861.67	1416.27	1375.66	1715.9	-0.318936	0.00710189	0.12342	Fam111a
ENSMUSG00000021403	102.982	140.947	97.5346	86.404	164.303	177.033	297.36	92.8844	106.967	182.895	-0.775777	0.00711459	0.123506	Serpinb9b
ENSMUSG00000025555	2344.66	2498.14	2464.58	2698.65	2044.16	1979.04	1503.2	2326.53	2501.51	1963.23	0.349958	0.00713929	0.123799	Farp1
ENSMUSG00000027399	5.20111	3.15554	4.19504	4.73447	9.06501	21.4303	14.16	9.73075	4.32154	13.5965	-1.66095	0.00715889	0.123935	Il1a
ENSMUSG00000029465	3097.78	4788.01	4451.98	4487.09	5261.11	5352.9	6725.25	4807.88	4206.22	5536.78	-0.396711	0.00716264	0.123935	Arpc3
ENSMUSG00000045136	483.704	542.753	637.645	531.444	454.384	382.018	482.185	400.73	548.886	429.829	0.352426	0.00720866	0.124242	Tubb2b
ENSMUSG00000022094	3018.73	2890.48	3029.86	2835.94	2737.63	2401.12	2128.47	2529.11	2943.75	2449.08	0.266209	0.00721313	0.124242	Slc39a14
ENSMUSG00000079608	19.7642	26.2962	19.9264	20.1215	38.5263	32.6113	46.9516	37.1538	21.5271	38.8107	-0.853693	0.00721413	0.124242	Stard6
ENSMUSG00000053477	3823.86	3764.56	4125.82	4614.92	3437.91	3489.4	3074.95	3561.45	4082.29	3390.93	0.267731	0.00721431	0.124242	Tcf4
ENSMUSG00000003161	2634.88	2900.99	2640.78	2826.48	3297.4	3235.04	3479.63	2966.11	2750.78	3244.54	-0.23834	0.00721936	0.124242	Sri
ENSMUSG00000055612	127.947	158.829	135.29	155.054	203.963	192.872	187.061	181.346	144.28	191.31	-0.406471	0.00723989	0.124311	Cdca7
ENSMUSG00000060206	638.697	620.59	659.669	699.517	518.972	518.985	359.962	590.922	654.618	497.21	0.398336	0.00724305	0.124311	Zfp462
ENSMUSG00000027073	0	2.10369	6.29255	1.18362	2.26625	25.1573	17.141	7.07691	2.39497	12.9104	-2.43097	0.00724681	0.124311	Prg2
ENSMUSG00000026809	22.8849	22.0888	11.5363	21.3051	36.2601	45.6558	40.9895	26.5384	19.4538	37.3609	-0.944053	0.00730395	0.12505	Spaca9
ENSMUSG00000021591	880.028	1056.05	1111.68	1003.71	1203.38	1265.32	1523.32	1117.27	1012.87	1277.32	-0.335469	0.00730688	0.12505	Glrx
ENSMUSG00000031070	588.766	620.59	719.449	816.695	514.44	389.472	400.951	667.883	686.375	493.186	0.477053	0.0073134	0.12505	Mrgprf
ENSMUSG00000056498	539.876	715.256	643.938	540.913	787.523	787.329	782.526	705.922	609.996	765.825	-0.327492	0.00733519	0.125288	Tmem154
ENSMUSG00000031907	508.669	551.168	542.208	521.975	684.409	757.513	658.067	556.422	531.005	664.103	-0.321977	0.00735167	0.125435	Zfp90
ENSMUSG00000031955	1908.81	1753.43	1743.04	1752.94	1505.93	1277.43	1363.09	1695.8	1789.55	1460.56	0.293374	0.00736171	0.125472	Bcar1
ENSMUSG00000047443	202.843	371.302	353.432	308.924	207.362	115.537	228.05	248.576	309.125	199.882	0.627926	0.00737238	0.12552	Erfe
ENSMUSG00000034041	1439.67	1706.1	1546.92	1538.7	1893.45	1649.2	2172.44	1923.15	1557.85	1909.56	-0.294133	0.00738337	0.125573	Lyl1
ENSMUSG00000021127	2098.13	2361.4	2514.92	2653.67	2686.64	3085.96	2852.87	2997.96	2407.03	2905.86	-0.272097	0.00741417	0.125682	Zfp36l1
ENSMUSG00000085442	353.676	420.739	406.918	357.452	411.325	507.804	805.629	462.653	384.696	546.853	-0.509723	0.00742648	0.125682	Gm3362
ENSMUSG00000061666	462.899	449.139	490.819	453.325	535.969	583.276	615.587	530.768	464.046	566.4	-0.288757	0.00743541	0.125682	Gdpd1
ENSMUSG00000029436	774.966	631.108	641.841	731.475	541.635	481.715	432.998	663.46	694.847	529.952	0.391581	0.00743717	0.125682	Mmp17
ENSMUSG00000032327	21.8447	13.674	30.414	30.774	13.5975	2.79525	2.23579	15.0384	24.1767	8.41675	1.54807	0.00744113	0.125682	Stra6
ENSMUSG00000032212	1797.5	1585.13	1661.23	1829.87	1420.94	1314.7	1614.24	1282.69	1718.44	1408.14	0.286648	0.00744477	0.125682	Sltm
ENSMUSG00000022540	262.136	312.399	228.629	288.802	339.938	325.181	383.81	358.269	272.992	351.799	-0.367948	0.00744503	0.125682	Rogdi
ENSMUSG00000006205	4245.15	3647.81	3802.8	4127.27	2943.86	2203.59	3434.17	3571.19	3955.76	3038.2	0.380475	0.00750033	0.126376	Htra1
ENSMUSG00000022018	252.774	259.806	276.872	249.743	304.811	303.751	391.263	331.73	259.799	332.889	-0.36048	0.00750308	0.126376	Rgcc
ENSMUSG00000027799	616.852	644.782	760.35	834.45	546.167	550.664	380.084	636.037	714.109	528.238	0.435821	0.00751083	0.126376	Nbea
ENSMUSG00000022126	159.154	246.132	212.898	214.235	114.446	45.6558	188.551	127.384	208.105	119.009	0.801919	0.00751786	0.126376	Acod1
ENSMUSG00000104835	13.5229	10.5185	2.09752	3.55085	21.5294	27.9525	20.8674	13.2692	7.42243	20.9046	-1.48188	0.0075493	0.126686	Gm5547
ENSMUSG00000027797	1262.83	1294.82	1090.71	1171.78	1452.67	2258.56	1157.39	1757.73	1205.04	1656.59	-0.458875	0.00755987	0.126686	Dclk1
ENSMUSG00000045160	275.659	296.621	366.017	324.311	413.591	408.107	510.505	342.345	315.652	418.637	-0.408982	0.00756012	0.126686	Bola3
ENSMUSG00000113294	110.264	65.2145	66.0718	47.3447	56.6563	27.0208	39.4989	40.6922	72.2236	40.9671	0.828252	0.00757214	0.12673	Gm49326
ENSMUSG00000034192	218.447	237.717	256.946	204.766	304.811	298.16	408.404	245.923	229.469	314.324	-0.455426	0.00757868	0.12673	Lsm3
ENSMUSG00000021759	994.453	856.203	970.102	942.159	1030.01	1231.77	1088.08	1212.81	940.729	1140.67	-0.278421	0.00763765	0.127457	Plpp1
ENSMUSG00000020173	37.448	48.385	30.414	31.9576	65.7213	73.6083	55.1494	50.423	37.0512	61.2255	-0.718506	0.00763813	0.127457	Cobl
ENSMUSG00000025880	818.655	781.522	874.665	743.311	693.474	585.139	605.899	725.383	804.538	652.474	0.303531	0.00767797	0.127592	Smad7
ENSMUSG00000000204	27.0458	29.4517	31.4628	35.5085	60.0557	59.632	53.6589	36.2692	30.8672	52.404	-0.762661	0.00768164	0.127592	Slfn4
ENSMUSG00000038970	592.927	612.175	606.183	671.11	445.319	523.644	321.208	556.422	620.599	461.648	0.427886	0.00768981	0.127592	Lmtk2
ENSMUSG00000074151	1333.57	1396.85	1499.73	1541.07	1188.65	1263.45	971.077	1258.81	1442.8	1170.5	0.302346	0.00769285	0.127592	Nlrc5
ENSMUSG00000022508	1248.27	1159.14	1526.99	1616.82	1083.27	987.655	1087.34	1214.57	1387.8	1093.21	0.343743	0.00770349	0.127592	Bcl6
ENSMUSG00000039062	2746.19	3993.86	3664.36	3354.37	4181.24	6257.63	3720.35	4415.99	3439.7	4643.8	-0.432962	0.00770592	0.127592	Anpep
ENSMUSG00000023882	70.7351	84.1478	73.4131	61.548	90.6501	142.558	106.573	93.7691	72.461	108.387	-0.580673	0.00771023	0.127592	Zfp54
ENSMUSG00000034855	68.6547	256.651	162.558	209.5	86.1176	71.7448	124.459	108.807	174.341	97.7822	0.830383	0.00771031	0.127592	Cxcl10
ENSMUSG00000001036	1735.09	1319.02	1624.53	1698.49	1201.11	1184.25	1011.32	1526.84	1594.28	1230.88	0.37339	0.00773125	0.127806	Epn2
ENSMUSG00000048031	0	0	0	2.36723	4.53251	13.0445	3.72631	4.42307	0.591808	6.4316	-3.56209	0.00775442	1	Fcrl5
ENSMUSG00000035202	10271.2	6353.16	5366.5	6583.27	1933.11	5375.27	3352.94	1606.46	7143.52	3066.94	1.2198	0.00775519	0.128069	Lars2
ENSMUSG00000030745	1051.67	1265.37	1021.49	972.933	1333.69	1355.7	1415.25	1202.19	1077.87	1326.71	-0.2995	0.00777709	0.128298	Il21r
ENSMUSG00000001604	61.3731	71.5256	45.0966	65.0989	79.3189	93.175	96.1389	92.8844	60.7736	90.3793	-0.577285	0.00782636	0.128755	Tcea3
ENSMUSG00000087150	19.7642	22.0888	20.9752	23.6723	40.7926	55.905	34.2821	29.1923	21.6251	40.043	-0.886371	0.00783429	0.128755	BC064078
ENSMUSG00000038954	153.953	163.036	170.948	132.565	233.424	208.712	236.248	167.192	155.125	211.394	-0.444429	0.007836	0.128755	Supt3
ENSMUSG00000036469	846.741	1203.31	1031.98	1036.85	1448.14	1732.12	1164.1	1134.96	1029.72	1369.83	-0.411238	0.00783715	0.128755	Marchf1
ENSMUSG00000023411	3240.29	2437.13	2573.65	2834.76	2115.55	1664.11	2051.71	2657.38	2771.46	2122.19	0.385034	0.00785907	0.128967	Nfatc4
ENSMUSG00000066357	4031.9	3217.6	3430.49	3302.29	2967.66	2333.1	2413.91	3280.15	3495.57	2748.7	0.347071	0.00786624	0.128967	Wdr6
ENSMUSG00000024885	1289.88	1400.01	1193.49	1164.68	1546.72	1429.3	1757.33	1438.38	1262.01	1542.93	-0.290161	0.00793271	0.129924	Aldh3b1
ENSMUSG00000025278	13280.5	14695.4	14681.6	14111.1	12387.3	11640.4	7239.48	11888.3	14192.1	10788.9	0.395682	0.00798751	0.130624	Flnb
ENSMUSG00000063354	562.761	487.005	635.548	674.661	423.789	259.027	519.448	460.884	589.994	415.787	0.503311	0.00799185	0.130624	Slc39a4
ENSMUSG00000024371	335.992	227.199	323.018	319.576	174.502	150.944	166.194	309.615	301.446	200.313	0.588773	0.00802235	0.13088	C2
ENSMUSG00000078784	331.831	398.65	443.625	460.427	554.099	569.299	824.261	392.768	408.633	585.107	-0.519548	0.00802398	0.13088	Rbis
ENSMUSG00000046456	71.7754	90.4588	82.852	106.525	56.6563	64.2908	58.1305	57.4999	87.9029	59.1444	0.568388	0.0080436	0.131066	Tmem150b
ENSMUSG00000002603	4894.25	5563.22	5238.55	4975.92	6061.09	6072.22	5773.55	6033.95	5167.99	5985.2	-0.211663	0.00805328	0.13109	Tgfb1
ENSMUSG00000027889	2002.43	1849.15	2013.62	2003.86	1698.56	1507.57	1339.98	1841.77	1967.26	1596.97	0.30147	0.00807478	0.131287	Ampd2
ENSMUSG00000024937	8117.9	6157.51	6471.89	6580.91	5649.77	4629.87	5766.1	5926.03	6832.05	5492.94	0.314732	0.00809817	0.131287	Ehbp1l1
ENSMUSG00000031565	12183.1	8914.4	9341.3	10892.8	7899.03	6059.17	6032.9	10337.6	10332.9	7582.17	0.446606	0.00810108	0.131287	Fgfr1
ENSMUSG00000022996	302.705	204.058	264.287	246.192	176.768	181.691	179.608	219.384	254.311	189.363	0.42503	0.00812829	0.131287	Wnt10b
ENSMUSG00000030811	915.396	706.841	776.082	778.82	675.344	547.869	617.823	694.422	794.285	633.864	0.326127	0.00813631	0.131287	Fbxl19
ENSMUSG00000030275	3107.15	3209.19	3208.15	3153.15	2761.43	2930.35	2539.11	2678.61	3169.41	2727.38	0.217043	0.00814115	0.131287	Etnk1
ENSMUSG00000024854	199.723	297.673	327.213	345.616	369.399	350.338	441.941	443.191	292.556	401.217	-0.458075	0.00814428	0.131287	Pold4
ENSMUSG00000063953	79.0569	30.5036	89.1445	94.6893	35.1269	53.1098	33.5368	38.0384	73.3486	39.953	0.87554	0.00815798	0.131287	Amd2
ENSMUSG00000054717	488.905	598.501	555.842	556.3	703.672	649.43	1016.54	597.114	549.887	741.689	-0.433101	0.00815867	0.131287	Hmgb2
ENSMUSG00000002980	241.332	229.303	199.264	252.11	260.619	308.409	293.634	322.884	230.502	296.386	-0.365465	0.00816107	0.131287	Bcam
ENSMUSG00000051098	183.079	189.332	170.948	159.788	236.823	249.709	253.389	190.192	175.787	232.528	-0.402887	0.00816273	0.131287	Mblac2
ENSMUSG00000073968	194.522	216.68	163.606	169.257	231.158	249.709	244.446	244.153	186.016	242.367	-0.381524	0.00816513	0.131287	Trim68
ENSMUSG00000050578	18599.2	11791.2	16954.2	11337.9	16473.4	24912.2	19975.3	18917.5	14670.6	20069.6	-0.452072	0.00817249	0.131287	Mmp13
ENSMUSG00000039963	12.4827	26.2962	25.1702	33.1413	47.5913	48.451	39.4989	40.6922	24.2726	44.0584	-0.863425	0.00821229	0.131742	Ccdc40
ENSMUSG00000030351	44.7296	34.711	34.609	37.8757	15.8638	12.1128	28.32	23	37.9813	19.8241	0.919712	0.00822194	0.131742	Tspan11
ENSMUSG00000036977	168.516	307.139	286.311	288.802	376.198	361.519	447.903	302.538	262.692	372.039	-0.503515	0.00822888	0.131742	Anapc10
ENSMUSG00000022557	2610.96	2155.23	2204.49	2144.71	1899.12	1552.3	1907.87	2028.42	2278.85	1846.93	0.303215	0.00823386	0.131742	Bop1
ENSMUSG00000062859	2.08045	0	1.04876	0	11.3313	4.65875	5.21684	5.30768	0.782301	6.62863	-3.03253	0.00828275	1	Tcp11
ENSMUSG00000035171	240.291	295.569	291.555	265.13	320.675	382.949	447.158	300.769	273.136	362.888	-0.412328	0.00828519	0.132417	1110059E24Rik
ENSMUSG00000029561	3271.5	3983.34	4545.32	4134.37	3207.88	2046.12	3298.53	3377.46	3983.63	2982.5	0.417484	0.00829267	0.132417	Oasl2
ENSMUSG00000106015	3.12067	6.31108	1.04876	14.2034	0	0	0	1.76923	6.17098	0.442307	3.73785	0.00830008	1	Gm42980
ENSMUSG00000056429	6215.33	5966.08	5996.8	6178.48	5367.62	5494.53	5083.44	5380.22	6089.17	5331.45	0.191826	0.00833702	0.132553	Tgoln1
ENSMUSG00000014444	9015.61	8742.95	9314.03	9223.92	7510.36	6737.49	3996.1	8216.29	9074.13	6615.06	0.456172	0.00833985	0.132553	Piezo1
ENSMUSG00000020181	230.929	280.843	207.654	276.966	173.368	189.145	115.516	217.615	249.098	173.911	0.520576	0.00834433	0.132553	Nav3
ENSMUSG00000031765	608.53	803.611	789.716	778.82	906.501	891.685	1170.06	858.075	745.169	956.581	-0.361534	0.00834993	0.132553	Mt1
ENSMUSG00000107017	13.5229	14.7259	8.39007	14.2034	4.53251	6.52225	2.23579	3.53845	12.7106	4.20725	1.61748	0.00835799	0.132553	Gm43196
ENSMUSG00000026035	290.222	333.435	342.944	366.921	438.52	410.902	517.958	362.692	333.381	432.518	-0.377552	0.00835902	0.132553	Ppil3
ENSMUSG00000093910	0	3.15554	1.04876	0	3.39938	14.908	1.49053	15.0384	1.05107	8.70909	-3.02808	0.00836838	1	Zfp853
ENSMUSG00000097061	33.2871	41.022	35.6578	29.5904	50.9907	76.4035	54.4042	48.6538	34.8893	57.613	-0.721488	0.00837436	0.132553	9330151L19Rik
ENSMUSG00000036676	2399.79	2257.26	2354.46	2764.93	1926.32	2167.25	1584.43	2145.19	2444.11	1955.8	0.321734	0.00837543	0.132553	Tmtc3
ENSMUSG00000044674	4456.31	3371.17	3868.87	4835.07	3161.42	2605.17	2357.27	4064.8	4132.86	3047.17	0.439751	0.00838011	0.132553	Fzd1
ENSMUSG00000024397	978.85	886.707	844.251	935.057	1249.84	994.177	1539.71	987.229	911.216	1192.74	-0.389005	0.00838435	0.132553	Aif1
ENSMUSG00000030787	0	1.05185	1.04876	2.36723	3.39938	8.38575	6.70737	9.73075	1.11696	7.05581	-2.70411	0.00841974	1	Lyve1
ENSMUSG00000036438	10026.7	10601.6	10620.8	9712.76	12444	12842.3	16208	10288.9	10240.5	12945.8	-0.33827	0.00845006	0.133459	Calm2
ENSMUSG00000015668	695.909	713.152	649.182	736.209	775.059	851.62	889.844	828.883	698.613	836.351	-0.261221	0.00846414	0.133549	Pdzd11
ENSMUSG00000001247	100.902	59.9553	74.4619	85.2204	50.9907	28.8843	49.1873	64.5768	80.1348	48.4098	0.725913	0.00847681	0.133617	Lsr
ENSMUSG00000094546	0	0	0	0	16.9969	0	2.23579	0.884614	0	5.02933	-4.641	0.00849127	1	Ighv1-26
ENSMUSG00000030711	41.6089	39.9702	10.4876	22.4887	49.8576	69.8813	59.621	44.2307	28.6388	55.8976	-0.963311	0.00851335	0.133813	Sult1a1
ENSMUSG00000037440	341.193	396.546	452.015	524.342	256.087	239.46	325.68	399.845	428.524	305.268	0.486381	0.00851339	0.133813	Vnn1
ENSMUSG00000026235	147.712	174.607	160.46	150.319	216.427	254.368	182.589	196.384	158.274	212.442	-0.421646	0.00851446	0.133813	Epha4
ENSMUSG00000048429	2067.96	1701.89	1728.35	1703.22	1572.78	1430.24	1490.53	1515.34	1800.36	1502.22	0.261631	0.00852552	0.133855	Timm29
ENSMUSG00000001441	3528.44	3118.73	3270.03	3657.37	2838.48	2703.94	2799.21	3117.38	3393.64	2864.75	0.244272	0.00854439	0.134019	Npepps
ENSMUSG00000033278	1069.35	991.892	1129.51	1174.15	883.839	832.985	610.37	1015.54	1091.23	835.683	0.385844	0.00858051	0.134414	Ptprm
ENSMUSG00000025037	846.741	800.456	819.081	735.026	935.963	1134.87	988.218	873.114	800.326	983.042	-0.296409	0.00858641	0.134414	Maoa
ENSMUSG00000068699	5258.33	5450.67	5429.43	5506.18	4718.34	3952.48	2987.01	5022.84	5411.15	4170.17	0.376127	0.00862333	0.134859	Flnc
ENSMUSG00000042567	24.9653	12.6222	40.9016	35.5085	14.7306	13.9763	11.9242	11.5	28.4994	13.0328	1.13293	0.00864071	0.134998	Nek10
ENSMUSG00000015134	582.525	384.976	609.329	602.461	473.647	344.748	360.707	430.807	544.823	402.477	0.43827	0.00869364	0.135692	Aldh1a3
ENSMUSG00000097616	53.0514	47.3331	41.9504	54.4464	78.1857	93.175	101.356	47.7691	49.1953	80.1214	-0.707509	0.00870771	0.135779	1110019D14Rik
ENSMUSG00000050064	240.291	214.577	198.215	241.458	192.632	136.036	137.128	191.077	223.635	164.218	0.449389	0.0087212	0.135816	Zfp697
ENSMUSG00000095419	79.0569	160.933	123.754	111.26	139.375	206.849	214.636	154.807	118.751	178.917	-0.59427	0.00872713	0.135816	Gm14328
ENSMUSG00000017765	3782.25	3177.63	3493.42	3491.67	2844.15	2453.3	2513.03	3397.8	3486.24	2802.07	0.3153	0.00876362	0.136227	Slc12a4
ENSMUSG00000087247	2.08045	6.31108	3.14628	1.18362	5.66563	13.9763	20.8674	7.96152	3.18036	12.1177	-1.93371	0.00877066	0.136227	Alkal1
ENSMUSG00000074364	6139.39	6828.59	6906.08	7107.62	5744.95	5504.78	4936.62	6296.68	6745.42	5620.76	0.263241	0.00883286	0.13706	Ehd2
ENSMUSG00000103865	141.47	258.754	221.288	266.314	163.17	150.012	151.288	159.23	221.957	155.925	0.508906	0.00886077	0.137359	Gm37416
ENSMUSG00000084350	246.533	281.895	238.068	213.051	298.012	483.578	316.737	275.115	244.887	343.361	-0.486943	0.00887533	0.13742	Znf41-ps
ENSMUSG00000020325	732.317	616.382	662.816	656.907	522.371	386.676	355.49	665.229	667.105	482.442	0.468778	0.00888195	0.13742	Fstl3
ENSMUSG00000085197	18.724	28.3999	37.7553	18.9379	18.13	10.2493	4.47158	12.3846	25.9543	11.3089	1.23286	0.00890733	0.137679	1700125H03Rik
ENSMUSG00000038026	21.8447	15.7777	20.9752	22.4887	18.13	2.79525	4.47158	5.30768	20.2716	7.67613	1.45215	0.00894881	0.138186	Kcnj9
ENSMUSG00000064350	16.6436	31.5554	18.8777	10.6525	29.4613	40.0653	40.2442	40.6922	19.4323	37.6157	-0.95065	0.00896258	0.138215	mt-Ty
ENSMUSG00000029234	2374.83	2665.38	2644.97	2567.26	2833.95	3262.06	3411.07	2788.3	2563.11	3073.84	-0.262549	0.00896799	0.138215	Tmem165
ENSMUSG00000014498	3619.98	3797.17	3429.44	3788.76	3105.9	2946.19	1875.08	3217.34	3658.84	2786.13	0.393556	0.00898617	0.138361	Ankrd52
ENSMUSG00000103325	0	0	0	1.18362	3.39938	0.93175	6.70737	7.07691	0.295904	4.52885	-3.80165	0.00899421	1	Gm10531
ENSMUSG00000032046	6094.67	6890.65	6241.16	6299.21	7020.85	7662.71	7851.34	7177.76	6381.42	7428.17	-0.219263	0.00901729	0.138677	Abhd12
ENSMUSG00000049717	462.899	359.732	429.991	411.898	334.272	336.362	329.406	337.922	416.13	334.491	0.315417	0.00902407	0.138677	Lig4
ENSMUSG00000019809	345.354	412.324	416.357	485.283	470.248	589.798	580.56	488.307	414.829	532.228	-0.361996	0.00904509	0.138788	Pex3
ENSMUSG00000050587	33.2871	48.385	33.5603	33.1413	27.195	15.8398	18.6316	20.3461	37.0934	20.5031	0.868717	0.00905324	0.138788	Lrrc4c
ENSMUSG00000023919	119.626	135.688	95.4371	120.729	168.836	153.739	175.137	145.077	117.87	160.697	-0.447774	0.00905892	0.138788	Cenpq
ENSMUSG00000048578	17726.4	16123.8	16054.4	16610.9	14640	12678.3	12258.8	15699.2	16628.9	13819.1	0.267097	0.00906615	0.138788	Mlec
ENSMUSG00000018474	8572.48	7142.04	8647.02	9422.77	6888.28	6117.87	5120.7	8069.45	8446.08	6549.07	0.367073	0.00907495	0.138789	Chd3
ENSMUSG00000038495	1832.87	1554.63	1771.35	1938.76	1466.27	1457.26	1179.75	1610.88	1774.4	1428.54	0.313204	0.00908906	0.138872	Otud7b
ENSMUSG00000004558	325.59	164.088	474.039	607.195	177.901	100.629	183.335	232.653	392.728	173.629	1.17694	0.00910455	0.138975	Ndrg2
ENSMUSG00000030499	826.977	884.603	900.884	922.037	747.864	606.569	743.027	789.075	883.625	721.634	0.29183	0.00912022	0.139018	Kctd15
ENSMUSG00000072825	3912.28	3209.19	3686.39	3895.28	2905.34	2540.88	2046.49	3628.69	3675.78	2780.35	0.403003	0.00913289	0.139018	Cep170b
ENSMUSG00000028763	26668.2	26188.9	26329.1	25069	20527.7	19646.9	9432.79	23149.5	26063.8	18189.2	0.519019	0.00913352	0.139018	Hspg2
ENSMUSG00000052428	1299.24	1762.9	1581.53	1582.5	1882.12	2027.49	2252.93	1664.84	1556.54	1956.85	-0.330597	0.0091447	0.13905	Tmco1
ENSMUSG00000043542	816.575	1000.31	1019.39	1081.83	1147.86	1621.25	1150.69	1149.11	979.525	1267.23	-0.371766	0.00915328	0.13905	Zc2hc1a
ENSMUSG00000019302	4545.77	5591.62	4948.04	4494.19	6243.53	8224.56	5022.33	5914.53	4894.91	6351.23	-0.375608	0.00916181	0.13905	Atp6v0a1
ENSMUSG00000023918	41.6089	39.9702	29.3653	18.9379	21.5294	10.2493	17.8863	15.0384	32.4706	16.1758	1.01614	0.00918503	0.13927	Adgrf4
ENSMUSG00000027661	668.863	599.553	717.351	640.336	539.368	454.694	455.356	620.999	656.526	517.604	0.344023	0.00920388	0.139423	Slc2a10
ENSMUSG00000033039	891.471	867.774	991.077	886.529	784.124	676.451	472.497	810.306	909.213	685.844	0.408535	0.00922488	0.139608	Micall1
ENSMUSG00000027187	15608.5	21011.7	19776.4	18709.4	22778.1	27394.4	23854.4	19932.1	18776.5	23489.7	-0.323105	0.00927438	0.140135	Cat
ENSMUSG00000048277	2269.77	2855.76	2546.39	2504.53	2969.93	2938.74	3199.41	2988.23	2544.11	3024.08	-0.249508	0.00928928	0.140135	Syngr2
ENSMUSG00000076615	31.2067	83.0959	78.6569	0	117.845	392.267	783.271	338.807	48.2399	408.048	-3.07993	0.00929201	0.140135	Ighg3
ENSMUSG00000061751	1507.28	1487.31	1684.31	1833.42	1294.03	1268.11	898.787	1513.57	1628.08	1243.63	0.389113	0.00929486	0.140135	Kalrn
ENSMUSG00000031808	1554.09	1609.33	1819.6	1649.96	1352.95	855.347	1489.78	1332.23	1658.24	1257.58	0.39873	0.00933505	0.140503	Slc27a1
ENSMUSG00000016559	8141.82	8367.44	8268.42	8009.53	9543.19	9675.29	11570.2	8629.41	8196.8	9854.52	-0.265832	0.00933692	0.140503	H3f3b
ENSMUSG00000024099	1291.96	1484.16	1447.29	1399.03	1733.68	1723.74	2454.9	1440.15	1405.61	1838.12	-0.387627	0.00935758	0.140681	Ndufv2
ENSMUSG00000022074	1438.63	1335.85	1430.51	1613.27	1074.2	1078.03	1064.98	1433.07	1454.56	1162.57	0.322806	0.00938945	0.141006	Tnfrsf10b
ENSMUSG00000079523	6600.21	9965.2	9455.61	9747.08	11009.5	10801.8	15523.1	10244.7	8942.03	11894.8	-0.411759	0.00939817	0.141006	Tmsb10
ENSMUSG00000027408	578.364	593.242	572.622	671.11	632.285	775.216	734.829	883.729	603.835	756.515	-0.326915	0.00940568	0.141006	Cpxm1
ENSMUSG00000105954	87.3787	63.1108	161.509	152.687	64.5882	73.6083	78.9979	61.923	116.171	69.7793	0.731318	0.00941835	0.14102	Gm42793
ENSMUSG00000049985	2.08045	5.25923	15.7314	8.28531	26.0619	31.6795	14.9053	14.1538	7.83909	21.7001	-1.46311	0.00942547	0.14102	Ankrd55
ENSMUSG00000032012	581.485	672.13	601.988	678.212	504.241	350.338	479.204	590.037	633.454	480.955	0.397057	0.00943316	0.14102	Nectin1
ENSMUSG00000004562	3394.25	2929.39	3065.52	3304.66	2543.87	2116	2188.84	3158.96	3173.46	2501.92	0.343112	0.00944832	0.141038	Arhgef40
ENSMUSG00000056758	305.825	342.902	297.848	342.065	294.613	250.641	222.834	243.269	322.16	252.839	0.353496	0.0094521	0.141038	Hmga2
ENSMUSG00000022108	42503.5	50822.1	49541.3	48315.2	56087.5	56626.2	67564	51519.9	47795.5	57949.4	-0.277938	0.00947227	0.141137	Itm2b
ENSMUSG00000042303	723.995	593.242	601.988	584.706	521.238	460.285	532.118	517.499	625.983	507.785	0.302097	0.00947641	0.141137	Sgsm3
ENSMUSG00000030029	361.998	419.687	416.357	445.04	294.613	303.751	311.52	382.153	410.77	323.009	0.344892	0.00949538	0.141287	Lrig1
ENSMUSG00000046312	386.963	327.124	410.065	455.692	268.551	309.341	224.324	365.345	394.961	291.89	0.436343	0.00954802	0.141938	Myorg
ENSMUSG00000109812	73.8558	72.5774	65.0231	71.017	45.3251	64.2908	26.8295	35.3845	70.6183	42.9575	0.727037	0.00957495	0.142102	Gm45640
ENSMUSG00000020641	447.296	955.077	618.768	720.822	535.969	430.469	533.608	438.768	685.491	484.704	0.500005	0.00958013	0.142102	Rsad2
ENSMUSG00000060594	669.903	731.034	702.669	654.54	820.384	1087.35	843.637	739.537	689.536	872.728	-0.339666	0.0095858	0.142102	Layn
ENSMUSG00000059995	2799.24	2281.46	2467.73	2573.18	2091.75	1696.72	1946.63	2400.84	2530.4	2033.98	0.315112	0.00960624	0.142256	Atxn7l3
ENSMUSG00000025144	432.733	560.634	531.721	523.158	756.929	510.599	757.187	647.537	512.062	668.063	-0.383747	0.00961484	0.142256	Cenpx
ENSMUSG00000021469	83.2178	98.8736	71.3156	86.404	38.5263	37.27	62.6021	72.5383	84.9528	52.7342	0.677248	0.00962297	0.142256	Msx2
ENSMUSG00000068923	727.116	529.079	631.353	682.947	507.641	475.193	534.353	536.961	642.624	513.537	0.322685	0.0096466	0.142411	Syt11
ENSMUSG00000097248	0	0	0	0	0	6.52225	2.98105	6.1923	0	3.9239	-4.31355	0.00965625	1	Gm2694
ENSMUSG00000067575	85.2983	69.4219	69.2181	78.1187	99.7151	125.786	138.619	82.2691	75.5142	111.597	-0.567868	0.0096574	0.142411	Rpl35a-ps3
ENSMUSG00000069184	62.4134	50.4887	68.1693	78.1187	106.514	96.902	90.9221	84.9229	64.7975	94.8152	-0.548878	0.00966026	0.142411	Zfp72
ENSMUSG00000027353	92.5798	66.2664	73.4131	68.6497	100.848	117.401	115.516	96.4229	75.2273	107.547	-0.516042	0.00967329	0.142471	Mcm8
ENSMUSG00000029223	205.964	169.347	176.192	187.011	131.443	140.694	162.467	101.731	184.629	134.084	0.458542	0.00969451	0.142652	Uchl1
ENSMUSG00000002699	1167.13	1819.7	1258.51	1318.55	1766.54	2055.44	1852.72	1561.34	1390.97	1809.01	-0.379079	0.00975418	0.143397	Lcp2
ENSMUSG00000037166	137.309	83.0959	98.5833	81.6695	197.164	115.537	163.958	129.154	100.165	151.453	-0.592085	0.00979636	0.143875	Ppp1r14a
ENSMUSG00000032717	344.314	260.858	291.555	274.599	245.888	154.671	243.701	217.615	292.831	215.469	0.443148	0.00980474	0.143875	Mdfi
ENSMUSG00000008348	6074.9	5663.14	6208.65	5684.91	5174.99	4386.68	5303.29	5159.95	5907.9	5006.23	0.238912	0.00982328	0.143959	Ubc
ENSMUSG00000056234	2519.42	2835.78	2418.44	2303.32	3032.25	4318.66	2923.67	2758.23	2519.24	3258.2	-0.370937	0.00982852	0.143959	Ncoa4
ENSMUSG00000008730	4573.86	4792.21	5598.28	5531.04	4420.33	4447.24	3747.93	4368.22	5123.85	4245.93	0.271302	0.00983856	0.143972	Hipk1
ENSMUSG00000044827	625.174	980.321	800.203	756.331	983.554	1303.52	894.315	1002.27	790.507	1045.91	-0.403594	0.00984747	0.143972	Tlr1
ENSMUSG00000076937	0	23.1406	1.04876	2.36723	44.1919	36.3383	15.6505	255.653	6.63916	87.9585	-3.726	0.00989727	0.14445	Iglc2
ENSMUSG00000023367	1702.84	1372.66	1276.34	1425.07	1586.38	1944.56	1704.42	1905.46	1444.23	1785.2	-0.30598	0.00989831	0.14445	Tmem176a
ENSMUSG00000087362	46.81	72.5774	66.0718	43.7938	64.5882	131.377	99.8652	76.9614	57.3133	93.1979	-0.702792	0.00993801	0.144897	Gm13710
ENSMUSG00000018765	3092.58	2648.55	2871.5	2745.99	2563.13	1866.3	2349.81	2458.34	2839.66	2309.4	0.298444	0.00997266	0.145269	Fxr2
ENSMUSG00000028145	86.3385	112.548	163.606	117.178	157.505	181.691	201.966	150.384	119.918	172.887	-0.530047	0.0100077	0.14563	Them4
ENSMUSG00000009418	3539.88	4010.69	4451.98	4771.16	3311	3360.82	1916.82	3689.72	4193.43	3069.59	0.450332	0.0100157	0.14563	Nav1
ENSMUSG00000113585	43.6894	52.5923	40.9016	34.3249	62.322	72.6765	60.3663	69.8845	42.877	66.3123	-0.625232	0.0100327	0.145744	Gm19605
ENSMUSG00000030108	4.16089	5.25923	12.5851	3.55085	2.26625	0	0.745263	0.884614	6.38902	0.974032	2.79094	0.0100412	1	Slc6a13
ENSMUSG00000115098	0	11.5703	3.14628	1.18362	0	0	0	0	3.97505	0	4.56765	0.0100787	1	Gm49134
ENSMUSG00000072571	13.5229	26.2962	22.0239	33.1413	13.5975	11.181	11.9242	5.30768	23.7461	10.5026	1.17998	0.010102	0.146579	Tmem253
ENSMUSG00000038170	2623.44	2622.25	2536.95	2500.98	2354.64	2056.37	1698.45	2289.38	2570.91	2099.71	0.292899	0.0101161	0.146579	Pde4dip
ENSMUSG00000006235	19.7642	21.0369	18.8777	21.3051	29.4613	51.2463	32.0463	34.4999	20.246	36.8134	-0.86462	0.0101178	0.146579	Epor
ENSMUSG00000039166	196.602	204.058	222.337	163.339	253.82	319.59	277.238	209.653	196.584	265.075	-0.430163	0.0101487	0.146894	Akap7
ENSMUSG00000113250	0	0	0	0	1.13313	5.5905	5.21684	1.76923	0	3.42742	-4.12276	0.0101564	1	Gm48585
ENSMUSG00000004473	2401.87	2036.38	1686.4	2023.98	2403.36	2306.08	2496.63	3173.99	2037.16	2595.02	-0.349305	0.0101592	0.146912	Clec11a
ENSMUSG00000047379	5.20111	7.36293	4.19504	8.28531	0	0	0.745263	2.65384	6.2611	0.849776	2.81577	0.010193	1	B4gat1
ENSMUSG00000022490	7.28156	3.15554	2.09752	5.91808	6.79876	11.181	23.1031	15.923	4.61317	14.2515	-1.65032	0.0102474	0.148053	Ppp1r1a
ENSMUSG00000046556	1108.88	891.966	965.907	1067.62	821.517	804.1	753.461	920.883	1008.59	824.99	0.290061	0.0102901	0.148309	Zfp319
ENSMUSG00000043219	40.5687	47.3331	35.6578	36.6921	21.5294	24.2255	11.1789	30.0769	40.0629	21.7527	0.892272	0.0102918	0.148309	Hoxa6
ENSMUSG00000000876	304.785	457.553	410.065	415.449	492.91	538.552	469.516	534.307	396.963	508.821	-0.358326	0.0102931	0.148309	Pxmp4
ENSMUSG00000030724	0	3.15554	1.04876	3.55085	4.53251	13.0445	8.94315	8.84614	1.93879	8.84157	-2.22085	0.0102991	1	Cd19
ENSMUSG00000112095	57.2123	122.014	110.12	78.1187	133.709	140.694	162.467	119.423	91.8662	139.073	-0.59884	0.0103108	0.148431	Sros1
ENSMUSG00000051439	2040.92	1723.98	2120.59	1925.74	1499.13	1089.22	1921.29	1439.27	1952.81	1487.22	0.392394	0.0103622	0.149036	Cd14
ENSMUSG00000079547	498.267	688.96	636.597	757.514	775.059	771.489	994.926	798.806	645.334	835.07	-0.373574	0.0103791	0.149145	H2-DMb1
ENSMUSG00000073144	40.5687	39.9702	38.8041	29.5904	20.3963	21.4303	8.94315	27.423	37.2333	19.5482	0.944663	0.0103937	0.14922	4930599N23Rik
ENSMUSG00000045326	1.04022	4.20739	1.04876	4.73447	10.1981	21.4303	4.47158	8.84614	2.75771	11.2365	-2.03641	0.010413	1	Fndc7
ENSMUSG00000025085	285.021	376.561	336.652	334.963	398.861	616.819	329.406	505.999	333.299	462.771	-0.473009	0.0104304	0.149612	Ablim1
ENSMUSG00000074825	619.973	562.738	501.307	508.955	691.207	805.964	618.568	635.153	548.243	687.723	-0.325756	0.0104601	0.149903	Itpripl1
ENSMUSG00000038987	133.149	126.222	164.655	138.483	113.313	95.9703	98.3747	107.038	140.627	103.674	0.44307	0.0104749	0.14998	Cfap157
ENSMUSG00000034574	816.575	788.885	899.835	957.546	737.665	773.353	637.945	690.883	865.71	709.962	0.286831	0.0104923	0.150094	Daam1
ENSMUSG00000022841	9536.76	10479.6	9709.41	9259.43	11323.3	11129.8	12003.9	10649	9746.29	11276.5	-0.210402	0.010521	0.150369	Ap2m1
ENSMUSG00000055805	3156.04	3100.84	3239.62	3286.9	2855.48	2345.22	2717.23	2894.46	3195.85	2703.09	0.241645	0.0105353	0.150392	Fmnl1
ENSMUSG00000110277	52.0111	97.8218	74.4619	79.3023	107.647	114.605	151.288	89.346	75.8993	115.722	-0.61296	0.0105586	0.150392	Gm45871
ENSMUSG00000029661	489742	330201	320684	286391	297540	234911	235246	304619	356755	268079	0.412277	0.010564	0.150392	Col1a2
ENSMUSG00000031371	323.509	359.732	323.018	362.187	446.452	382.018	468.77	402.499	342.111	424.935	-0.313823	0.0105652	0.150392	Haus7
ENSMUSG00000037206	1711.17	1145.46	1260.61	1394.3	1575.05	2357.33	1379.48	2246.92	1377.88	1889.69	-0.455638	0.0105697	0.150392	Islr
ENSMUSG00000022525	53.0514	56.7997	50.3404	88.7712	100.848	80.1305	96.8842	96.4229	62.2407	93.5715	-0.593689	0.0105816	0.150427	Plaat1
ENSMUSG00000013921	1386.62	1344.26	1424.21	1584.86	1155.79	1068.72	874.193	1393.27	1434.99	1122.99	0.354127	0.0106099	0.150695	Clip3
ENSMUSG00000025525	225.728	301.88	262.19	234.356	294.613	413.697	415.857	271.576	256.039	348.936	-0.448174	0.0106669	0.151359	Apool
ENSMUSG00000025757	731.277	732.086	918.713	945.709	620.953	743.537	691.604	560.845	831.946	654.235	0.345772	0.0106757	0.151359	Hspa4l
ENSMUSG00000030826	1200.42	1128.63	1098.05	1088.93	1294.03	1256	1449.54	1322.5	1129.01	1330.52	-0.237462	0.0106855	0.151362	Bcat2
ENSMUSG00000027499	146.671	245.08	232.824	184.644	250.421	335.43	286.926	245.923	202.305	279.675	-0.467573	0.0106948	0.151362	Pkia
ENSMUSG00000022408	37.448	38.9183	18.8777	31.9576	41.9257	68.0178	49.9326	56.6153	31.8004	54.1228	-0.769717	0.0107388	0.151633	Fam83f
ENSMUSG00000021319	3462.9	1839.68	3149.42	3735.49	1841.33	2096.44	1676.1	2882.07	3046.87	2123.98	0.520456	0.0107477	0.151633	Sfrp4
ENSMUSG00000031714	917.476	958.233	822.227	854.571	1086.67	1393.9	910.711	1115.5	888.127	1126.69	-0.342589	0.010748	0.151633	Gab1
ENSMUSG00000039646	3511.79	3637.29	3704.22	3683.41	3156.89	2697.42	2668.79	3501.3	3634.18	3006.1	0.27397	0.0107587	0.151633	Vasn
ENSMUSG00000080824	10.4022	9.46662	12.5851	27.2232	22.6625	26.089	43.2252	32.7307	14.9193	31.1769	-1.08676	0.0107616	0.151633	Gm9001
ENSMUSG00000019996	44.7296	29.4517	22.0239	21.3051	44.1919	68.0178	49.1873	45.1153	29.3776	51.6281	-0.809756	0.0108404	0.152523	Map7
ENSMUSG00000001128	2378.99	2507.6	1999.98	1640.49	2974.46	2633.13	3425.97	2226.57	2131.77	2815.03	-0.400983	0.0108439	0.152523	Cfp
ENSMUSG00000020580	6692.79	5918.74	6064.97	6760.82	5543.26	5849.53	5184.05	5111.3	6359.33	5422.03	0.230115	0.0108655	0.152611	Rock2
ENSMUSG00000027074	365.118	591.138	554.794	539.729	751.263	859.074	520.193	679.383	512.695	702.478	-0.453485	0.0108693	0.152611	Slc43a3
ENSMUSG00000033429	271.498	258.754	283.165	243.825	337.672	309.341	444.922	297.23	264.311	347.291	-0.395706	0.0109391	0.153455	Mcee
ENSMUSG00000048644	1245.15	989.788	1071.83	1060.52	924.631	682.973	865.25	986.344	1091.82	864.8	0.336577	0.0109576	0.153579	Ctxn1
ENSMUSG00000107985	0	0	0	0	6.79876	2.79525	0.745263	3.53845	0	3.46943	-4.10515	0.0109629	1	Gm35037
ENSMUSG00000037622	1336.69	1311.65	1317.24	1470.05	1108.2	1030.52	898.787	1320.73	1358.91	1089.56	0.319088	0.0109927	0.153937	Wdtc1
ENSMUSG00000021764	806.173	865.67	893.543	804.859	1107.06	956.907	1356.38	881.075	842.561	1075.36	-0.352473	0.0110103	0.154024	Ndufs4
ENSMUSG00000045410	434.813	501.731	520.184	556.3	557.498	644.771	681.915	601.537	503.257	621.431	-0.306639	0.011034	0.154024	Akr1e1
ENSMUSG00000027165	209.085	186.177	196.118	210.684	230.025	301.887	348.038	211.423	200.516	272.843	-0.448029	0.0110376	0.154024	Iftap
ENSMUSG00000020668	665.743	658.456	742.521	770.534	620.953	478.92	434.488	657.268	709.314	547.907	0.373971	0.0110376	0.154024	Kif3c
ENSMUSG00000030110	204.924	222.992	168.85	124.28	203.963	401.584	214.636	268.038	180.261	272.055	-0.592478	0.0110536	0.154112	Ret
ENSMUSG00000053110	3612.69	2919.93	3421.05	3675.13	2894.01	2735.62	2548.05	3104.99	3407.2	2820.67	0.272672	0.0110962	0.154571	Yap1
ENSMUSG00000089818	11.4425	6.31108	22.0239	11.8362	7.93189	4.65875	0.745263	1.76923	12.9034	3.77628	1.84048	0.011113	0.15467	Gm15950
ENSMUSG00000068335	4406.38	3945.48	3868.87	4205.39	3434.51	2348.94	3516.9	3645.49	4106.53	3236.46	0.343428	0.0111471	0.154955	Dok1
ENSMUSG00000027966	17835.7	15260.2	13993.6	15468.7	12878	10785	10685.6	15318	15639.5	12416.6	0.332966	0.011153	0.154955	Col11a1
ENSMUSG00000031762	5.20111	3.15554	5.24379	11.8362	15.8638	26.089	11.1789	15.0384	6.35915	17.0425	-1.43495	0.0111643	0.154978	Mt2
ENSMUSG00000039501	5302.02	6225.88	6639.69	5828.13	5299.63	4723.04	4347.86	5435.95	5998.93	4951.62	0.277023	0.0111853	0.155133	Znfx1
ENSMUSG00000120335	17.6838	26.2962	13.6339	15.387	36.2601	30.7478	42.48	27.423	18.2502	34.2277	-0.907164	0.0111954	0.15514	A630066F11Rik
ENSMUSG00000053398	1749.65	1215.94	1266.9	1101.95	1022.08	825.531	1231.17	935.037	1333.61	1003.46	0.410134	0.0112299	0.155482	Phgdh
ENSMUSG00000120484	1.04022	3.15554	3.14628	4.73447	0	0	0	0	3.01913	0	4.16197	0.0112444	1	ENSMUSG00000120484
ENSMUSG00000026688	303.745	363.939	317.774	276.966	366	369.905	475.478	401.615	315.606	403.249	-0.355169	0.0113364	0.156554	Mgst3
ENSMUSG00000028407	16.6436	16.8296	16.7801	17.7542	43.0588	25.1573	52.9137	17.6923	17.0019	34.7055	-1.03251	0.0113373	0.156554	Smim27
ENSMUSG00000033149	7535.37	6235.35	7652.79	9200.25	5706.43	6492.43	5170.63	6870.79	7655.94	6060.07	0.337204	0.0113435	0.156554	Phldb2
ENSMUSG00000024423	2678.57	2579.13	2660.7	2744.81	2325.18	2429.07	2311.81	2246.03	2665.8	2328.02	0.195449	0.0113466	0.156554	Impact
ENSMUSG00000020256	791.61	861.463	908.225	650.989	747.864	662.474	385.301	532.537	803.072	582.044	0.467098	0.0113599	0.156601	Aldh1l2
ENSMUSG00000022235	23.9251	26.2962	20.9752	26.0396	39.6594	60.5638	32.7916	38.0384	24.309	42.7633	-0.812627	0.0113922	0.156807	Cmbl
ENSMUSG00000001555	10453.2	10395.4	10356.5	10724.7	8661.62	7041.24	7477.22	10528.7	10482.5	8427.19	0.31489	0.0113973	0.156807	Fkbp10
ENSMUSG00000008540	2334.26	2772.67	2466.68	2408.66	3026.58	3094.34	3912.63	2536.19	2495.57	3142.44	-0.332788	0.0114059	0.156807	Mgst1
ENSMUSG00000034308	91.5396	85.1996	91.242	75.7514	117.845	138.831	109.554	110.577	85.9332	119.202	-0.468503	0.0114141	0.156807	Sdr42e1
ENSMUSG00000022443	64862.1	55460.7	55456.3	54722.1	51689.8	45294.2	36856.2	52093.1	57625.3	46483.4	0.310021	0.0114443	0.157035	Myh9
ENSMUSG00000021318	735.438	853.048	872.567	1041.58	691.207	646.635	467.28	814.729	875.659	654.963	0.419647	0.011457	0.157035	Gli3
ENSMUSG00000022685	665.743	616.382	597.793	596.543	746.73	784.534	699.056	720.96	619.115	737.82	-0.252025	0.0114699	0.157035	Parn
ENSMUSG00000037336	14.5631	32.6073	26.219	14.2034	27.195	51.2463	41.7347	45.1153	21.8982	41.3228	-0.916756	0.0114702	0.157035	Mfsd2b
ENSMUSG00000045871	276.699	318.71	367.066	272.232	279.882	150.012	224.324	237.076	308.677	222.824	0.472899	0.0115096	0.15744	Slitrk6
ENSMUSG00000052911	6000	3635.18	4329.28	4472.89	3483.23	3449.34	2365.46	4229.34	4609.34	3381.84	0.446947	0.0115204	0.157453	Lamb2
ENSMUSG00000083734	3.12067	4.20739	5.24379	2.36723	5.66563	21.4303	9.68842	12.3846	3.73477	12.2922	-1.71605	0.0115429	0.157563	Gm16209
ENSMUSG00000024013	821.776	921.418	831.666	772.901	1011.88	966.225	971.077	1014.65	836.94	990.959	-0.242952	0.0115483	0.157563	Fgd2
ENSMUSG00000022263	3152.92	3411.14	3433.64	3516.52	2980.12	2734.69	1843.03	2969.65	3378.55	2631.87	0.360817	0.0115627	0.157624	Trio
ENSMUSG00000051034	65.534	71.5256	69.2181	62.7317	98.582	99.6973	87.1957	93.7691	67.2523	94.811	-0.491608	0.0115788	0.15771	Zfp11
ENSMUSG00000020473	40765.3	33695.9	36548.2	40781.5	29273.2	25886.8	21254.1	38783.2	37947.7	28799.3	0.397992	0.0115998	0.15786	Aebp1
ENSMUSG00000056724	1302.36	1377.92	1409.53	1323.28	1233.97	1014.68	877.92	1231.38	1353.27	1089.49	0.314112	0.0116103	0.157868	Nbeal2
ENSMUSG00000026723	99.8614	124.118	110.12	111.26	138.241	172.374	156.505	133.577	111.34	150.174	-0.433428	0.0116208	0.157876	Trdmt1
ENSMUSG00000115836	6.24134	4.20739	7.34131	3.55085	1.13313	0.93175	0	0.884614	5.33522	0.737373	2.94269	0.0116403	1	Gm49060
ENSMUSG00000034709	1458.39	1432.62	1439.95	1335.12	1593.18	1748.89	1755.84	1542.77	1416.52	1660.17	-0.229161	0.0116677	0.158379	Ppp1r21
ENSMUSG00000104654	5.20111	7.36293	11.5363	10.6525	1.13313	1.8635	2.23579	3.53845	8.68823	2.19272	1.95708	0.0116933	1	Gm43814
ENSMUSG00000035390	213.246	148.31	181.435	182.277	137.108	105.288	125.949	159.23	181.317	131.894	0.459769	0.0117066	0.158771	Brsk1
ENSMUSG00000029638	64.4938	31.5554	27.2677	33.1413	18.13	28.8843	11.1789	20.3461	39.1146	19.6348	1.00382	0.0117339	0.158882	Glcci1
ENSMUSG00000066637	80.0972	70.4737	94.3883	68.6497	97.4489	116.469	130.421	100.846	78.4022	111.296	-0.508254	0.0117365	0.158882	Ttc32
ENSMUSG00000029919	2640.09	3566.81	3429.44	3163.81	3926.28	4463.08	3944.68	3461.49	3200.04	3948.88	-0.303327	0.0117447	0.158882	Hpgds
ENSMUSG00000068134	533.634	549.064	521.233	481.732	683.275	703.471	699.802	519.268	521.416	651.454	-0.320598	0.0117636	0.159003	Zfp120
ENSMUSG00000044252	599.168	721.567	630.304	621.399	784.124	941.999	751.97	710.345	643.11	797.109	-0.309176	0.0117758	0.159034	Osbpl1a
ENSMUSG00000020848	39.5285	41.022	52.4379	65.0989	63.4551	78.267	67.8189	98.1921	49.5218	76.9333	-0.642111	0.0118029	0.159264	Doc2b
ENSMUSG00000026832	143.551	102.029	97.5346	114.811	139.375	213.371	151.288	145.961	114.481	162.499	-0.505725	0.0118735	0.159987	Cytip
ENSMUSG00000120076	6.24134	10.5185	14.6826	7.1017	20.3963	34.4748	19.3768	15.0384	9.63603	22.3216	-1.20525	0.0118847	0.159987	ENSMUSG00000120076
ENSMUSG00000078584	989.252	908.796	858.934	869.958	796.588	712.789	668.501	821.806	906.735	749.921	0.27534	0.0118866	0.159987	AU022252
ENSMUSG00000089513	5.20111	9.46662	3.14628	4.73447	1.13313	1.8635	0	0	5.63712	0.749157	3.00771	0.0118981	1	Gm24875
ENSMUSG00000048416	18.724	23.1406	17.8289	17.7542	37.3932	62.4273	34.2821	19.4615	19.3619	38.391	-0.983596	0.0119048	0.160097	Mlf1
ENSMUSG00000040717	476.422	557.479	491.868	531.444	363.734	413.697	296.615	494.499	514.303	392.136	0.391873	0.0119992	0.160856	Il17rd
ENSMUSG00000020650	843.621	746.811	733.083	733.842	888.371	1049.15	1208.82	770.499	764.339	979.209	-0.358254	0.0120058	0.160856	Bcap29
ENSMUSG00000048706	3462.9	2390.85	2762.43	2859.62	2166.54	1667.83	2652.39	2332.73	2868.95	2204.87	0.379514	0.0120108	0.160856	Lurap1l
ENSMUSG00000042724	236.131	166.192	177.24	209.5	132.576	164.92	112.535	162.769	197.266	143.2	0.463333	0.012021	0.160856	Map3k9
ENSMUSG00000022773	17.6838	23.1406	23.0727	21.3051	38.5263	81.994	27.5747	25.6538	21.3006	43.4372	-1.02435	0.0120255	0.160856	Ypel1
ENSMUSG00000105135	33.2871	36.8146	34.609	30.774	55.5232	58.7003	65.5831	38.923	33.8712	54.6824	-0.691735	0.0120312	0.160856	Gm43667
ENSMUSG00000029675	292.303	289.258	156.265	201.215	150.706	94.1068	124.459	226.461	234.76	148.933	0.657331	0.0120394	0.160856	Eln
ENSMUSG00000054027	707.351	758.382	779.228	674.661	651.548	595.388	528.391	633.383	729.906	602.178	0.279779	0.012042	0.160856	Nt5dc3
ENSMUSG00000116802	58.2525	62.059	78.6569	72.2006	107.647	93.175	116.261	77.846	67.7922	98.7323	-0.544079	0.0120554	0.1609	Gm5165
ENSMUSG00000031023	429.612	390.235	406.918	392.961	514.44	451.899	599.937	456.461	404.932	505.684	-0.321583	0.0120831	0.161135	Akip1
ENSMUSG00000021908	513.87	617.434	568.427	526.709	686.675	985.792	578.324	687.345	556.61	734.534	-0.399382	0.0120999	0.161224	Ncoa4-ps
ENSMUSG00000038268	83.2178	147.259	134.241	132.565	167.703	169.579	187.806	164.538	124.321	172.406	-0.474034	0.0121197	0.161353	Ovca2
ENSMUSG00000037434	1036.06	1059.21	906.128	957.546	1192.05	1463.78	1244.59	1018.19	989.736	1229.65	-0.31303	0.012175	0.161864	Slc30a1
ENSMUSG00000021838	1590.5	1668.23	1860.5	2031.09	1396.01	1578.38	1179.75	1587.88	1787.58	1435.51	0.316571	0.012185	0.161864	Samd4
ENSMUSG00000029090	1587.38	1482.05	1554.26	1537.52	1250.97	1286.75	1078.4	1472.88	1540.3	1272.25	0.276282	0.0121885	0.161864	Adgra3
ENSMUSG00000053329	538.835	808.87	647.084	600.093	823.783	705.335	998.652	835.96	648.721	840.933	-0.374981	0.012215	0.16208	Gatd3a
ENSMUSG00000042379	92.5798	37.8665	51.3892	52.0791	101.981	351.27	106.573	77.846	58.4787	159.417	-1.44634	0.0122335	0.162173	Esm1
ENSMUSG00000004885	481.623	431.257	432.089	432.02	337.672	130.445	430.017	245.038	444.247	285.793	0.635395	0.0122423	0.162173	Crabp2
ENSMUSG00000059839	87.3787	123.066	146.826	124.28	152.972	160.261	193.023	159.23	120.388	166.372	-0.470269	0.0122744	0.162463	Zfp874b
ENSMUSG00000043733	6786.41	5541.13	6068.12	6505.16	5205.58	4957.84	4445.49	5907.45	6225.2	5129.09	0.279516	0.0122925	0.162567	Ptpn11
ENSMUSG00000037962	73.8558	92.5625	67.1206	91.1385	52.1238	45.6558	43.2252	71.6537	81.1693	53.1646	0.610956	0.0123809	0.163508	Rflna
ENSMUSG00000026649	16.6436	18.9332	23.0727	10.6525	26.0619	43.7923	33.5368	28.3076	17.3255	32.9247	-0.922806	0.0123978	0.163508	Cfap126
ENSMUSG00000093594	47.8502	65.2145	72.3644	67.4661	84.9845	116.469	81.2336	90.2306	63.2238	93.2294	-0.560703	0.0124015	0.163508	Gm20707
ENSMUSG00000043557	1270.11	851.996	960.663	1100.76	789.789	685.768	511.25	1027.04	1045.88	753.461	0.473802	0.0124047	0.163508	Mdga1
ENSMUSG00000031109	487.864	440.724	410.065	400.062	529.17	591.661	511.996	501.576	434.679	533.601	-0.294641	0.0124194	0.163567	Enox2
ENSMUSG00000059456	3371.36	3396.41	3692.68	3507.06	3096.84	3027.26	2914.72	3146.57	3491.88	3046.35	0.197105	0.012433	0.163569	Ptk2b
ENSMUSG00000067279	7.28156	5.25923	2.09752	3.55085	9.06501	25.1573	7.45263	15.0384	4.54729	14.1783	-1.63376	0.0124512	0.163569	Ppp1r3c
ENSMUSG00000031101	1270.11	1425.25	1295.22	1317.36	1526.32	1588.63	1692.49	1439.27	1326.99	1561.68	-0.235387	0.0124559	0.163569	Sash3
ENSMUSG00000003420	3219.49	2451.86	2248.54	2318.7	2829.42	3365.48	3422.99	3172.22	2559.65	3197.53	-0.321136	0.0124696	0.163569	Fcgrt
ENSMUSG00000006931	3972.61	3673.05	4213.91	4195.92	3524.02	2363.85	3240.4	3625.15	4013.87	3188.36	0.332228	0.0124709	0.163569	P3h4
ENSMUSG00000042063	289.182	345.006	373.358	389.41	465.715	454.694	476.968	375.076	349.239	443.113	-0.344263	0.0125176	0.164046	Zfp386
ENSMUSG00000023079	1124.48	960.336	1035.13	1164.68	896.303	752.854	669.991	1034.11	1071.16	838.315	0.35431	0.012607	0.165082	Gtf2ird1
ENSMUSG00000056529	1191.06	1771.31	1518.6	1329.2	1835.67	2323.78	1602.31	1752.42	1452.54	1878.55	-0.370691	0.0126215	0.165137	Ptafr
ENSMUSG00000074417	12.4827	35.7628	28.3165	39.0593	44.1919	68.9495	36.5179	63.6922	28.9053	53.3379	-0.887695	0.0126575	0.165357	Pira12
ENSMUSG00000039239	4018.38	3471.1	3776.58	4264.57	3513.83	3101.8	2750.02	3461.49	3882.66	3206.78	0.276219	0.0126591	0.165357	Tgfb2
ENSMUSG00000020573	2744.11	3453.21	2895.62	2749.54	3636.2	4726.77	3189.72	3419.92	2960.62	3743.15	-0.338154	0.0127127	0.165786	Pik3cg
ENSMUSG00000025809	41682.8	38609.1	38893.2	40763.7	35245.9	33556	37342.9	33820.6	39987.2	34991.3	0.19252	0.012716	0.165786	Itgb1
ENSMUSG00000021277	1398.06	1568.3	1473.51	1601.43	1299.7	1218.73	1010.58	1402.11	1510.33	1232.78	0.293625	0.0127232	0.165786	Traf3
ENSMUSG00000049872	415.049	387.08	388.041	395.328	416.991	555.323	555.221	453.807	396.374	495.335	-0.323796	0.0127501	0.166001	Calhm5
ENSMUSG00000024019	54.0916	56.7997	50.3404	36.6921	21.5294	37.27	29.8105	30.9615	49.481	29.8929	0.722945	0.0127887	0.166245	Cmtr1
ENSMUSG00000029765	80.0972	88.3551	88.0958	91.1385	67.9876	76.4035	29.0652	40.6922	86.9216	53.5371	0.711566	0.0127897	0.166245	Plxna4
ENSMUSG00000022358	702.15	879.344	810.691	627.317	969.956	1164.69	793.705	954.498	754.875	970.712	-0.361654	0.0128048	0.166305	Fbxo32
ENSMUSG00000101970	289.182	234.562	276.872	253.294	303.678	368.973	452.375	280.423	263.478	351.362	-0.417755	0.0128156	0.16631	Chaserr
ENSMUSG00000032726	389.043	329.228	330.359	390.593	226.625	233.869	117.006	363.576	359.806	235.269	0.614333	0.0128391	0.16648	Bmp8a
ENSMUSG00000042659	1115.12	905.64	947.029	971.749	997.151	1688.33	1198.38	1236.69	984.884	1280.14	-0.378613	0.0128574	0.166581	Arrdc4
ENSMUSG00000015733	7169.22	7554.37	7391.65	7283.97	8325.08	9652.93	10344.2	7390.95	7349.8	8928.3	-0.280793	0.0128775	0.166707	Capza2
ENSMUSG00000018819	2606.8	2569.66	2966.94	3449.06	2103.08	1476.82	2495.14	2622.88	2898.11	2174.48	0.414048	0.0129186	0.167103	Lsp1
ENSMUSG00000029432	1287.8	1438.93	1486.09	1434.54	1704.22	1631.49	1683.55	1567.54	1411.84	1646.7	-0.221956	0.0129631	0.167378	Nipsnap2
ENSMUSG00000072762	44.7296	52.5923	54.5355	53.2627	61.1888	98.7655	116.261	53.9614	51.28	82.5442	-0.694273	0.0129656	0.167378	4930522L14Rik
ENSMUSG00000027575	2398.75	1909.1	2148.91	2168.39	1884.39	1617.52	1656.72	1980.65	2156.29	1784.82	0.273117	0.0129714	0.167378	Arfgap1
ENSMUSG00000050248	1003.81	790.989	782.374	911.385	633.418	711.857	589.503	823.575	872.141	689.588	0.338785	0.0129954	0.167552	Evc2
ENSMUSG00000030609	2470.53	1991.15	2224.42	2218.1	1909.32	1696.72	1600.08	2097.42	2226.05	1825.88	0.286303	0.0130217	0.167655	Aen
ENSMUSG00000000982	113.384	196.695	253.8	201.215	270.817	288.843	353.255	211.423	191.274	281.084	-0.556964	0.0130244	0.167655	Ccl3
ENSMUSG00000046532	487.864	379.717	474.039	505.404	320.675	406.243	200.476	390.115	461.756	329.377	0.488902	0.0130361	0.16767	Ar
ENSMUSG00000039703	4058.95	3857.12	4046.11	4051.52	3696.26	3433.5	3178.55	3572.07	4003.43	3470.09	0.206669	0.0131241	0.168634	Nploc4
ENSMUSG00000004110	3.12067	2.10369	3.14628	2.36723	10.1981	15.8398	5.9621	7.07691	2.68447	9.76923	-1.8507	0.0131309	1	Cacna1e
ENSMUSG00000048218	89.4592	86.2515	104.876	100.607	94.0495	173.306	124.459	157.461	95.2985	137.319	-0.530769	0.0131422	0.168634	Amigo2
ENSMUSG00000053702	394.244	288.206	328.262	365.737	307.077	221.757	185.57	298.115	344.112	253.13	0.446609	0.0131428	0.168634	Nebl
ENSMUSG00000022227	6.24134	5.25923	3.14628	7.1017	1.13313	1.8635	0	0	5.43714	0.749157	2.95182	0.0131592	1	Mcpt1
ENSMUSG00000108064	65.534	37.8665	40.9016	47.3447	18.13	34.4748	2.98105	29.1923	47.9117	21.1945	1.18583	0.0131944	0.16916	Gm44423
ENSMUSG00000027312	3235.09	3015.65	3025.67	3273.88	2640.19	2760.78	1793.85	2751.15	3137.57	2486.49	0.335992	0.0132116	0.169224	Atrn
ENSMUSG00000032661	1538.49	1940.66	2109.05	1805.01	1602.24	1064.99	1518.85	1568.42	1848.3	1438.62	0.361625	0.0132206	0.169224	Oas3
ENSMUSG00000020785	174.757	150.414	203.459	178.726	121.245	127.65	118.497	159.23	176.839	131.655	0.425073	0.0133188	0.170344	Camkk1
ENSMUSG00000053559	716.713	711.049	505.502	426.102	733.133	843.234	921.89	678.499	589.841	794.189	-0.428965	0.0133371	0.170441	Smagp
ENSMUSG00000004568	1242.03	1187.54	1136.85	1221.49	843.046	932.682	755.696	1220.77	1196.98	938.048	0.351668	0.0133702	0.170727	Arhgef18
ENSMUSG00000085457	74.896	74.6811	77.6082	82.8531	107.647	95.0385	110.299	112.346	77.5096	106.333	-0.4582	0.0134543	0.171664	1110046J04Rik
ENSMUSG00000020155	116.505	150.414	212.898	192.929	125.777	89.448	140.109	105.269	168.187	115.151	0.544204	0.0134676	0.171696	Kcnmb1
ENSMUSG00000031654	1.04022	4.20739	4.19504	0	7.93189	27.0208	4.47158	5.30768	2.36066	11.183	-2.22025	0.0134713	1	Cbln1
ENSMUSG00000046275	17.6838	36.8146	38.8041	13.0198	35.1269	95.0385	26.8295	68.9999	26.5806	56.4987	-1.08292	0.0135057	0.171771	Trarg1
ENSMUSG00000103983	52.0111	43.1257	55.5842	66.2825	33.9938	40.0653	26.8295	35.3845	54.2509	34.0683	0.674042	0.0135065	0.171771	Gm20045
ENSMUSG00000034744	1437.59	1515.71	1465.12	1390.75	1730.28	1529.93	2015.94	1686.96	1452.29	1740.78	-0.261848	0.0135078	0.171771	Nagk
ENSMUSG00000066724	67.6145	131.481	124.802	151.503	165.436	138.831	247.427	170.73	118.85	180.606	-0.608726	0.0135294	0.171771	Gm10175
ENSMUSG00000021830	1220.18	1349.52	1205.02	1191.9	1568.25	1722.81	1451.03	1283.57	1241.66	1506.41	-0.278297	0.0135412	0.171771	Txndc16
ENSMUSG00000060090	1569.7	1534.64	1455.68	1406.14	1777.88	2148.62	2000.29	1464.04	1491.54	1847.7	-0.308976	0.0135425	0.171771	Rp2
ENSMUSG00000028047	481.623	412.324	496.063	517.24	388.662	365.246	305.558	440.538	476.813	375.001	0.347815	0.013549	0.171771	Thbs3
ENSMUSG00000019763	311.027	430.205	298.896	334.963	402.26	477.988	521.684	389.23	343.773	447.79	-0.382895	0.0135699	0.171808	Rmnd1
ENSMUSG00000027474	7.28156	7.36293	2.09752	2.36723	16.9969	19.5668	13.4147	7.07691	4.77731	14.2638	-1.561	0.0135735	0.171808	Ccm2l
ENSMUSG00000038005	556.519	647.938	553.745	566.952	724.068	772.421	882.391	574.114	581.288	738.249	-0.345563	0.0135852	0.17182	Hpf1
ENSMUSG00000074971	131.068	116.755	201.362	175.175	96.3158	54.0415	131.912	115	156.09	99.3171	0.647573	0.0136022	0.171899	Fibin
ENSMUSG00000022014	513.87	722.619	634.499	601.277	805.653	765.899	876.429	663.46	618.066	777.86	-0.331963	0.0136161	0.171939	Epsti1
ENSMUSG00000015647	1925.45	1827.06	2144.71	2064.23	1644.17	1498.25	915.183	1853.27	1990.36	1477.72	0.430312	0.0136372	0.172068	Lama5
ENSMUSG00000028843	5527.74	5482.23	5371.74	5242.24	5857.13	5922.2	7314.01	6370.1	5405.99	6365.86	-0.236049	0.0136656	0.172291	Sh3bgrl3
ENSMUSG00000032285	379.681	278.739	324.067	303.006	257.22	191.941	265.314	268.923	321.373	245.849	0.38628	0.0136812	0.172351	Dnaja4
ENSMUSG00000029381	479.543	471.227	469.844	465.161	354.669	363.383	280.964	462.653	471.444	365.417	0.368784	0.0137234	0.172569	Shroom3
ENSMUSG00000039043	371.36	424.946	371.261	361.003	470.248	475.193	422.564	501.576	382.142	467.395	-0.289092	0.0137277	0.172569	Arpin
ENSMUSG00000044350	1288.84	1296.93	1101.2	1125.62	1431.14	1699.51	1310.17	1411.84	1203.14	1463.17	-0.281734	0.0137408	0.172569	Lacc1
ENSMUSG00000075010	80.0972	122.014	120.607	110.076	150.706	127.65	201.221	136.231	108.199	153.952	-0.512565	0.0137419	0.172569	AW112010
ENSMUSG00000061455	681.346	869.877	786.569	774.085	896.303	1004.43	868.231	997.844	777.969	941.701	-0.275506	0.0137541	0.172586	Stx17
ENSMUSG00000026134	324.55	372.354	331.408	364.554	433.988	428.605	467.28	381.269	348.216	427.785	-0.29801	0.0137674	0.172618	Prim2
ENSMUSG00000023050	435.853	408.117	454.113	479.365	381.864	323.317	275.747	409.576	444.362	347.626	0.356357	0.0138409	0.173403	Map3k12
ENSMUSG00000072774	60.3329	56.7997	88.0958	86.404	98.582	154.671	117.006	77.846	72.9081	112.026	-0.62259	0.0138717	0.173653	Zfp951
ENSMUSG00000028859	836.339	1152.82	969.053	950.444	1171.65	1392.03	1080.63	1203.07	977.165	1211.85	-0.310212	0.0139297	0.174241	Csf3r
ENSMUSG00000062545	5.20111	5.25923	6.29255	1.18362	11.3313	13.0445	14.16	12.3846	4.48413	12.7301	-1.49218	0.0139561	0.174264	Tlr12
ENSMUSG00000098702	26.0056	26.2962	29.3653	26.0396	44.1919	32.6113	58.8758	44.2307	26.9266	44.9774	-0.74598	0.0139566	0.174264	1500015A07Rik
ENSMUSG00000083443	126.907	103.081	91.242	111.26	73.6532	84.7893	77.5073	75.1922	108.123	77.7855	0.473923	0.0139643	0.174264	Gm15519
ENSMUSG00000013622	974.689	954.025	990.028	888.896	1170.52	1041.7	1354.14	1051.81	951.91	1154.54	-0.278806	0.0139792	0.174313	Atraid
ENSMUSG00000016833	237.171	239.821	229.678	243.825	283.282	325.181	446.412	239.73	237.624	323.651	-0.448922	0.0140063	0.174515	Mrps18c
ENSMUSG00000031304	325.59	459.657	397.48	395.328	462.316	484.51	579.814	468.845	394.514	498.871	-0.340403	0.0140261	0.174545	Il2rg
ENSMUSG00000073236	20.8045	21.0369	13.6339	29.5904	33.9938	51.2463	32.0463	35.3845	21.2664	38.1677	-0.849348	0.0140306	0.174545	2500004C02Rik
ENSMUSG00000040554	4.16089	9.46662	5.24379	4.73447	13.5975	12.1128	17.141	16.8077	5.90144	14.9147	-1.33941	0.0140416	0.174545	Aipl1
ENSMUSG00000033910	23.9251	22.0888	12.5851	7.1017	20.3963	66.1543	27.5747	30.9615	16.4252	36.2717	-1.13716	0.0140719	0.174786	Gucy1a1
ENSMUSG00000037341	241.332	352.369	360.773	321.944	252.687	261.822	154.269	254.769	319.104	230.887	0.470102	0.0142408	0.176745	Slc9a7
ENSMUSG00000118346	302.705	443.879	426.845	413.082	479.313	499.418	561.183	474.153	396.628	503.517	-0.345711	0.0143357	0.177699	Tmem179b
ENSMUSG00000030218	1936.89	1499.93	1542.72	2019.25	1815.27	2361.99	2312.55	2260.19	1749.7	2187.5	-0.322871	0.0143399	0.177699	Mgp
ENSMUSG00000024036	53.0514	58.9034	84.9495	59.1808	73.6532	109.947	102.846	91.1152	64.0213	94.3903	-0.563823	0.0143545	0.177741	Slc37a1
ENSMUSG00000026821	1156.73	1472.59	1235.44	1093.66	1551.25	1777.78	1331.78	1495	1239.6	1538.95	-0.311369	0.0143709	0.177806	Ralgds
ENSMUSG00000025044	3375.52	4510.32	3897.19	3721.29	5111.53	5098.54	5228.76	3828.61	3876.08	4816.86	-0.313444	0.0143988	0.177848	Msr1
ENSMUSG00000026986	286.061	327.124	292.604	274.599	355.802	423.946	447.158	298.999	295.097	381.476	-0.371506	0.0144105	0.177848	Hnmt
ENSMUSG00000055917	391.124	564.842	517.038	490.017	535.969	671.792	678.934	597.114	490.755	620.952	-0.340917	0.0144166	0.177848	Zfp277
ENSMUSG00000063317	977.809	1070.78	1100.15	1171.78	950.693	968.088	737.065	887.268	1080.13	885.779	0.287298	0.0144189	0.177848	Usp31
ENSMUSG00000045625	81.1374	98.8736	80.7544	93.5057	133.709	118.332	105.082	128.269	88.5678	121.348	-0.451079	0.0144323	0.177875	Pigz
ENSMUSG00000002017	2244.8	2200.46	2097.52	2224.02	1999.97	1762.87	1976.44	1846.19	2191.7	1896.37	0.208882	0.0144685	0.177904	Fam98a
ENSMUSG00000025504	133.149	131.481	146.826	149.136	99.7151	93.175	57.3852	130.923	140.148	95.2996	0.560966	0.0144691	0.177904	Eps8l2
ENSMUSG00000001053	214.286	207.214	182.484	142.034	227.758	260.89	266.059	226.461	186.504	245.292	-0.394492	0.0144782	0.177904	N4bp3
ENSMUSG00000027288	6354.72	6257.44	6734.08	6924.16	5802.74	5763.81	4627.34	5906.57	6567.6	5525.11	0.249564	0.0144793	0.177904	Zfp106
ENSMUSG00000033257	759.363	823.596	740.424	787.105	666.278	657.816	491.128	694.422	777.622	627.411	0.31138	0.0145005	0.178027	Ttll4
ENSMUSG00000037568	396.325	391.287	385.943	417.817	349.003	301.887	277.238	357.384	397.843	321.378	0.310264	0.0145352	0.178221	Vash2
ENSMUSG00000032875	3453.54	2801.07	3238.57	3718.92	2534.8	2572.56	1614.98	3167.8	3303.02	2472.54	0.418026	0.0145386	0.178221	Arhgef17
ENSMUSG00000005034	5132.46	5167.72	4424.71	4451.58	5879.79	6865.13	5133.37	5405.87	4794.12	5821.04	-0.279817	0.014569	0.178456	Prkacb
ENSMUSG00000044367	142.511	139.896	105.925	110.076	156.371	194.736	187.061	140.654	124.602	169.705	-0.446171	0.0146492	0.179301	Slc16a13
ENSMUSG00000087303	2.08045	2.10369	2.09752	2.36723	9.06501	6.52225	20.8674	1.76923	2.16222	9.55596	-2.15956	0.0146689	1	Lipo2
ENSMUSG00000022565	31714.3	24349.2	23259.4	23698.4	21351.5	20175.2	12656.1	23204.3	25755.3	19346.8	0.412836	0.014672	0.179442	Plec
ENSMUSG00000006362	50.9709	49.4368	40.9016	35.5085	64.5882	134.172	43.2252	68.1153	44.2045	77.5252	-0.805769	0.0147092	0.179745	Cbfa2t3
ENSMUSG00000021990	1095.35	1114.96	1088.61	994.238	907.634	797.578	826.496	1028.81	1073.29	890.129	0.270582	0.0147194	0.179745	Spata13
ENSMUSG00000064368	5764.91	8068.72	7417.87	9451.18	9223.65	11594.7	10567.1	8272.91	7675.67	9914.58	-0.369361	0.0147606	0.18011	mt-Nd6
ENSMUSG00000120081	330.791	349.213	283.165	376.39	262.885	277.662	111.789	255.653	334.89	226.997	0.56438	0.0147818	0.180184	ENSMUSG00000120081
ENSMUSG00000024644	6860.27	7081.03	6681.64	5915.71	8047.47	7429.78	9449.93	7122.02	6634.67	8012.3	-0.272229	0.0147944	0.180184	Cndp2
ENSMUSG00000031015	2136.62	2049	1961.18	2046.47	2362.57	2607.97	2381.86	2183.23	2048.32	2383.91	-0.218831	0.0148005	0.180184	Swap70
ENSMUSG00000083619	5.20111	19.9851	8.39007	10.6525	4.53251	1.8635	3.72631	3.53845	11.0572	3.41519	1.7021	0.0148009	1	Gm14414
ENSMUSG00000035047	346.394	288.206	303.091	273.415	257.22	234.801	221.343	253.884	302.777	241.812	0.327593	0.0148918	0.181018	Kri1
ENSMUSG00000045983	18448.4	16944.2	17123.1	17665.5	15722.1	14313.5	14281.5	16494.5	17545.3	15202.9	0.206782	0.0148977	0.181018	Eif4g1
ENSMUSG00000021040	15.6033	47.3331	24.1215	39.0593	69.1207	44.724	84.2147	37.1538	31.5293	58.8033	-0.903783	0.0149031	0.181018	Slirp
ENSMUSG00000000308	0	1.05185	2.09752	2.36723	4.53251	4.65875	9.68842	8.84614	1.37915	6.93145	-2.36508	0.0149102	1	Ckmt1
ENSMUSG00000052298	3354.72	3434.28	3276.32	3096.34	3680.4	4231.08	3888.04	3538.45	3290.42	3834.49	-0.220739	0.0149352	0.181078	Cdc42se2
ENSMUSG00000044217	28.086	24.1925	16.7801	18.9379	12.4644	6.52225	11.9242	11.5	21.9991	10.6027	1.05554	0.0149363	0.181078	Aqp5
ENSMUSG00000057666	139.39	200.903	189.825	185.828	884.972	93.175	166.194	2249.57	178.986	848.478	-2.245	0.0149681	0.181078	Gapdh
ENSMUSG00000017309	63.4536	52.5923	62.9255	50.8955	32.8607	38.2018	29.8105	46.8845	57.4667	36.9394	0.639905	0.0149763	0.181078	Cd300lg
ENSMUSG00000070605	222.608	311.347	328.262	265.13	327.474	561.845	336.114	342.345	281.837	391.944	-0.475586	0.0149775	0.181078	Zfp992
ENSMUSG00000070997	6.24134	10.5185	8.39007	13.0198	26.0619	19.5668	21.6126	15.0384	9.54241	20.5699	-1.11073	0.0149832	0.181078	1700055D18Rik
ENSMUSG00000034820	1339.81	1317.96	1367.58	1408.5	1196.58	1179.6	1151.43	1203.07	1358.46	1182.67	0.200032	0.0149876	0.181078	Cpsf7
ENSMUSG00000063594	68.6547	56.7997	67.1206	75.7514	29.4613	24.2255	61.1115	45.1153	67.0816	39.9784	0.729913	0.0150076	0.181183	Gng8
ENSMUSG00000038712	1628.99	1807.07	1631.87	1577.76	1879.86	2266.95	1994.32	1785.15	1661.42	1981.57	-0.254213	0.0150453	0.1815	Mindy1
ENSMUSG00000006221	118.585	143.051	115.363	92.3221	159.771	177.033	155.015	143.307	117.331	158.781	-0.433013	0.0150834	0.181822	Hspb7
ENSMUSG00000002227	841.54	938.248	1008.91	918.486	779.591	674.587	713.962	878.421	926.795	761.64	0.283486	0.0151407	0.182325	Mov10
ENSMUSG00000024620	9567.97	9525.53	10347.1	11133.1	7741.52	8272.08	5760.88	9977.56	10143.4	7938.01	0.353746	0.015148	0.182325	Pdgfrb
ENSMUSG00000029735	165.395	173.555	196.118	175.175	217.56	245.05	222.088	214.077	177.561	224.694	-0.339659	0.0152156	0.182619	Tpk1
ENSMUSG00000090523	423.371	376.561	440.479	445.04	477.046	529.234	482.185	559.96	421.363	512.106	-0.282204	0.0152199	0.182619	Gypc
ENSMUSG00000078794	1110.96	783.626	789.716	770.534	635.684	541.347	642.417	822.691	863.708	660.535	0.386896	0.0152248	0.182619	Dact3
ENSMUSG00000034248	1634.19	1979.58	2186.66	2222.83	1729.15	1474.96	1556.11	1782.5	2005.81	1635.68	0.294348	0.0152394	0.182619	Slc25a37
ENSMUSG00000034265	1120.32	1215.94	1353.95	1255.82	984.687	721.175	1153.67	1036.77	1236.5	974.074	0.343439	0.0152418	0.182619	Zdhhc14
ENSMUSG00000021819	4271.15	4520.84	4630.27	4646.88	3909.29	3589.1	2762.69	4293.91	4517.29	3638.75	0.312312	0.015242	0.182619	Zswim8
ENSMUSG00000016495	613.731	634.264	701.62	686.497	753.529	759.376	959.153	747.499	659.028	804.889	-0.290196	0.0152527	0.182619	Plgrkt
ENSMUSG00000067577	5.20111	1.05185	4.19504	1.18362	0	0	0	0	2.9079	0	4.11888	0.0152899	1	A430093F15Rik
ENSMUSG00000001741	315.188	396.546	436.284	378.757	454.384	519.917	498.581	434.345	381.694	476.807	-0.32165	0.0153315	0.18309	Il16
ENSMUSG00000036270	2491.33	2225.71	2330.34	2299.77	2026.03	1853.25	1547.91	2226.57	2336.79	1913.44	0.28894	0.0153318	0.18309	Edc4
ENSMUSG00000113836	44.7296	73.6293	61.8768	55.63	90.6501	121.128	58.8758	97.3075	58.9664	91.9902	-0.637166	0.0153377	0.18309	Gm3325
ENSMUSG00000017009	1412.62	1320.07	1260.61	1015.54	1568.25	1568.14	1700.69	1341.07	1252.21	1544.54	-0.302348	0.0153379	0.18309	Sdc4
ENSMUSG00000041633	274.619	447.035	349.237	376.39	487.244	735.151	371.886	447.615	361.82	510.474	-0.495913	0.0153696	0.18329	Kctd12b
ENSMUSG00000033684	13696.6	9950.47	10849.4	11450.3	9070.68	7872.36	8386.44	11284.1	11486.7	9153.4	0.327595	0.015388	0.18329	Qsox1
ENSMUSG00000017817	3970.53	3477.41	3339.25	3537.83	2864.54	2472.86	2963.16	3471.22	3581.25	2942.95	0.283081	0.0153925	0.18329	Jph2
ENSMUSG00000032870	1889.04	1958.54	1927.62	1997.94	2225.46	2758.91	2059.16	2265.5	1943.29	2327.26	-0.26	0.0154007	0.18329	Smap2
ENSMUSG00000068617	8.32178	26.2962	14.6826	18.9379	20.3963	34.4748	40.2442	38.0384	17.0596	33.2884	-0.97639	0.0154211	0.183396	Efcab1
ENSMUSG00000003379	3.12067	15.7777	17.8289	8.28531	13.5975	37.27	28.32	25.6538	11.2531	26.2103	-1.2235	0.0154341	0.183414	Cd79a
ENSMUSG00000114539	3.12067	1.05185	5.24379	4.73447	0	0	0	0.884614	3.53769	0.221153	3.67155	0.0154958	1	Gm47921
ENSMUSG00000040033	2547.51	3250.21	3193.47	3089.24	2614.12	2222.22	2290.19	2808.65	3020.11	2483.8	0.282219	0.015525	0.18425	Stat2
ENSMUSG00000042106	198.683	186.177	128.997	177.542	224.359	199.395	251.154	239.73	172.85	228.659	-0.405382	0.0155305	0.18425	Inka1
ENSMUSG00000051149	120.666	97.8218	89.1445	86.404	80.452	67.086	61.8568	70.7691	98.509	70.041	0.499915	0.0155391	0.18425	Adnp
ENSMUSG00000111777	11.4425	6.31108	12.5851	7.1017	1.13313	5.5905	0	2.65384	9.36008	2.34437	2.02012	0.0155646	1	Gm47147
ENSMUSG00000024381	8057.57	7440.77	6593.55	6470.83	8863.32	7829.5	10415.8	7853.6	7140.68	8740.55	-0.291698	0.0155681	0.184456	Bin1
ENSMUSG00000003665	24.9653	24.1925	26.219	26.0396	12.4644	4.65875	20.8674	8.84614	25.3541	11.7092	1.09572	0.0155864	0.184536	Has1
ENSMUSG00000030583	1391.82	1431.56	1499.73	1627.47	1272.5	1051.01	740.791	1422.46	1487.64	1121.69	0.408152	0.015615	0.184602	Sipa1l3
ENSMUSG00000063564	67.6145	30.5036	50.3404	59.1808	33.9938	28.8843	27.5747	34.4999	51.9098	31.2382	0.735796	0.0156152	0.184602	Col23a1
ENSMUSG00000086784	531.554	618.486	558.989	543.28	675.344	587.003	835.44	696.191	563.077	698.494	-0.312189	0.0156354	0.184704	Isoc2a
ENSMUSG00000021363	58.2525	59.9553	82.852	87.5876	62.322	32.6113	48.4421	41.5768	72.1618	46.238	0.646631	0.0157164	0.185421	Mak
ENSMUSG00000000244	124.827	145.155	95.4371	94.6893	162.037	148.148	183.335	140.654	115.027	158.543	-0.462321	0.0157193	0.185421	Tspan32
ENSMUSG00000022892	21796.8	22312.8	23221.6	22796.5	19990.6	19252.8	20315.1	20546.9	22531.9	20026.4	0.170049	0.0157339	0.185456	App
ENSMUSG00000031209	165.395	153.57	124.802	170.441	177.901	287.911	181.844	199.038	153.552	211.673	-0.464076	0.0158367	0.186496	Heph
ENSMUSG00000070327	9798.9	13337.4	13206	12024.4	10688.8	9631.5	6078.36	10314.6	12091.7	9178.31	0.397846	0.0158556	0.186496	Rnf213
ENSMUSG00000025584	1871.36	1843.89	2037.74	2037	1754.08	1689.26	1502.45	1723.23	1947.5	1667.26	0.224717	0.0158573	0.186496	Pde8a
ENSMUSG00000064341	17286.4	34809.8	34829.3	35836.4	38326.9	50871.7	45923.1	35179.3	30690.5	42575.2	-0.472239	0.0158863	0.186699	mt-Nd1
ENSMUSG00000020544	297.504	184.073	222.337	242.641	189.232	99.6973	169.92	199.038	236.639	164.472	0.525455	0.0159932	0.187817	Cox11
ENSMUSG00000064036	2.08045	1.05185	0	1.18362	5.66563	9.3175	3.72631	6.1923	1.07898	6.22544	-2.52377	0.0160208	1	Mro
ENSMUSG00000029186	1534.33	1248.54	1380.17	1254.63	1197.71	1050.08	1187.95	1108.42	1354.42	1136.04	0.254034	0.0160259	0.188063	Pi4k2b
ENSMUSG00000021506	649.099	569.049	591.5	630.867	436.254	366.178	507.524	592.691	610.129	475.662	0.357625	0.0160443	0.18814	Pitx1
ENSMUSG00000028919	2136.62	1666.13	1766.11	1800.28	1542.19	1119.96	1264.71	1812.57	1842.28	1434.86	0.360918	0.0160582	0.188164	Arhgef19
ENSMUSG00000043822	941.402	595.345	717.351	772.901	625.486	476.124	530.627	686.46	756.75	579.674	0.38515	0.016075	0.188223	Adamtsl5
ENSMUSG00000019808	92.5798	110.444	101.73	123.096	130.31	134.172	163.213	143.307	106.962	142.75	-0.422708	0.0160908	0.188269	Adat2
ENSMUSG00000078240	5.20111	4.20739	3.14628	0	0	0	0	0	3.13869	0	4.23088	0.0160909	1	Gm3550
ENSMUSG00000031502	23084.6	19232	19115.7	19070.4	16625.2	16659.7	13692.7	19135.1	20125.7	16528.2	0.284163	0.0161159	0.188425	Col4a1
ENSMUSG00000036875	376.561	406.013	394.333	387.043	372.799	259.958	298.105	321.115	390.987	312.994	0.323994	0.0161552	0.188672	Dna2
ENSMUSG00000013150	254.855	211.421	252.751	230.805	215.294	150.944	181.844	188.423	237.458	184.126	0.370171	0.0161607	0.188672	Gfod2
ENSMUSG00000097322	0	0	1.04876	0	3.39938	14.908	0	1.76923	0.26219	5.01915	-3.93148	0.0161679	1	A530083I20Rik
ENSMUSG00000113010	17.6838	14.7259	9.43883	15.387	23.7957	41.9288	25.3389	21.2307	14.3089	28.0735	-0.973268	0.0162299	0.189224	Gm34084
ENSMUSG00000021368	315.188	318.71	276.872	265.13	349.003	325.181	390.518	398.076	293.975	365.694	-0.315593	0.0162318	0.189224	Tbc1d7
ENSMUSG00000120857	12.4827	5.25923	2.09752	11.8362	2.26625	0	0	3.53845	7.9189	1.45118	2.49213	0.0162477	1	ENSMUSG00000120857
ENSMUSG00000103441	5.20111	12.6222	7.34131	16.5706	20.3963	16.7715	32.0463	21.2307	10.4338	22.6112	-1.1358	0.0162815	0.189665	7530428D23Rik
ENSMUSG00000041132	279.82	399.702	311.481	319.576	375.065	481.715	433.743	382.153	327.645	418.169	-0.352875	0.0163061	0.189814	N4bp2l1
ENSMUSG00000025034	2913.66	2729.54	2878.84	2759.01	2531.41	2139.3	2255.17	2663.57	2820.27	2397.36	0.23471	0.0163252	0.189896	Trim8
ENSMUSG00000055407	880.028	824.648	717.351	736.209	686.675	582.344	674.463	673.191	789.559	654.168	0.271863	0.0163444	0.189949	Map6
ENSMUSG00000024217	889.39	1061.31	1002.61	997.789	1169.39	1118.1	1370.54	1092.5	987.777	1187.63	-0.266639	0.0163615	0.189949	Snrpc
ENSMUSG00000069171	70.7351	108.34	96.4858	107.709	63.4551	51.2463	70.8	76.9614	95.8176	65.6157	0.541472	0.0163727	0.189949	Nr2f1
ENSMUSG00000052676	106.103	119.911	113.266	131.381	128.043	246.914	149.053	149.5	117.665	168.377	-0.519061	0.0163894	0.189949	Zmat1
ENSMUSG00000034471	709.432	577.464	707.912	774.085	552.966	518.053	434.488	662.576	692.223	542.021	0.353498	0.0163985	0.189949	Caskin2
ENSMUSG00000046447	208.045	153.57	174.094	213.051	123.511	109.015	135.638	176.038	187.19	136.05	0.457088	0.0164012	0.189949	Camk2n1
ENSMUSG00000064337	2272.89	2701.14	2622.95	2832.39	2992.59	4184.49	4160.8	2389.34	2607.34	3431.81	-0.39666	0.0164315	0.19008	mt-Rnr1
ENSMUSG00000056014	91.5396	119.911	81.8032	108.893	130.31	180.76	117.006	136.231	100.537	141.076	-0.488482	0.0164374	0.19008	A430033K04Rik
ENSMUSG00000042804	1948.34	1504.14	1590.97	1510.29	1321.23	1144.19	960.644	1625.92	1638.44	1262.99	0.376075	0.0164484	0.19008	Gpr153
ENSMUSG00000004707	3059.3	3540.52	3573.12	3595.83	3943.28	4515.26	4467.85	3551.72	3442.19	4119.53	-0.259358	0.0165259	0.190838	Ly9
ENSMUSG00000054932	34.3274	54.696	33.5603	47.3447	54.3901	73.6083	80.4884	55.7307	42.4821	66.0543	-0.644648	0.0165459	0.190919	Afp
ENSMUSG00000037979	15.6033	23.1406	41.9504	55.63	19.2632	16.7715	14.9053	16.8077	34.0811	16.9369	1.00878	0.0165603	0.190919	Ccdc92
ENSMUSG00000029994	3782.25	4870.05	4562.1	4451.58	4974.43	6111.35	5735.54	4673.41	4416.5	5373.68	-0.283132	0.0165688	0.190919	Anxa4
ENSMUSG00000046714	530.514	404.961	394.333	378.757	320.675	343.816	287.671	383.038	427.141	333.8	0.357011	0.0166296	0.191173	Foxc2
ENSMUSG00000028559	2883.5	3504.75	3482.93	3468	3781.24	4370.84	4139.93	3589.76	3334.79	3970.45	-0.251883	0.0166341	0.191173	Osbpl9
ENSMUSG00000021493	3966.37	3938.12	4298.86	4792.46	3477.57	2569.77	3449.08	4062.15	4248.95	3389.64	0.325847	0.0166549	0.191173	Pdlim7
ENSMUSG00000019951	2816.92	3060.87	3194.52	3401.71	2912.14	2610.76	2487.69	2622.88	3118.51	2658.37	0.23063	0.0166686	0.191173	Uhrf1bp1l
ENSMUSG00000040734	776.006	769.952	775.033	933.873	620.953	462.148	555.221	834.191	813.716	618.128	0.396359	0.0167032	0.191173	Ppp1r13l
ENSMUSG00000031367	2725.38	2630.67	2465.63	2442.98	2978.99	3861.17	3303	2536.19	2566.17	3169.84	-0.304809	0.0167083	0.191173	Ap1s2
ENSMUSG00000024055	357.837	367.095	327.213	279.333	422.656	437.923	373.377	419.307	332.869	413.316	-0.309625	0.0167089	0.191173	Cyp4f13
ENSMUSG00000042228	4509.37	4841.65	4510.71	4307.18	5239.58	5606.34	5410.61	4766.3	4542.23	5255.71	-0.21043	0.0167197	0.191173	Lyn
ENSMUSG00000026596	2798.2	2550.73	2573.65	2605.14	2418.09	2266.95	1693.98	2268.15	2631.93	2161.79	0.284673	0.0167221	0.191173	Abl2
ENSMUSG00000023048	2285.37	2701.14	2790.75	2911.7	3096.84	3036.57	3506.46	3065.19	2672.24	3176.26	-0.249702	0.0167226	0.191173	Prr13
ENSMUSG00000026335	7536.41	5585.31	5888.78	6811.71	5167.06	5675.29	4619.14	5704.87	6455.55	5291.59	0.286893	0.0167229	0.191173	Pam
ENSMUSG00000038181	4474	3789.8	3796.51	3623.05	3474.17	2946.19	2622.58	3694.15	3920.84	3184.27	0.300596	0.0167395	0.191226	Chpf2
ENSMUSG00000027656	20736.8	13427.9	15970.5	17880.9	12464.4	10373.2	13496	16290.2	17004	13155.9	0.370128	0.0167591	0.191313	Ccn5
ENSMUSG00000050192	477.462	519.612	398.528	430.836	557.498	805.032	536.589	496.268	456.61	598.847	-0.390663	0.0168048	0.191697	Eif5a2
ENSMUSG00000072601	0	0	0	0	4.53251	6.52225	2.98105	0	0	3.50895	-4.13644	0.0168398	1	Ear1
ENSMUSG00000021661	383.842	377.613	329.31	405.98	435.121	436.991	537.334	436.999	374.186	461.611	-0.305629	0.0168449	0.192018	Ankra2
ENSMUSG00000029513	768.725	956.129	864.177	962.28	994.885	1153.51	1015.05	1100.46	887.828	1065.97	-0.264418	0.0168632	0.192088	Prkab1
ENSMUSG00000042670	415.049	291.362	247.507	259.212	378.464	451.899	541.061	314.038	303.282	421.365	-0.475125	0.0169165	0.192559	Immp1l
ENSMUSG00000111167	0	0	1.04876	0	2.26625	7.454	3.72631	1.76923	0.26219	3.80395	-3.54211	0.0169208	1	Gm39321
ENSMUSG00000028479	1119.28	1161.24	1190.34	1084.19	1025.48	957.839	870.467	1025.27	1138.76	969.763	0.233117	0.0169696	0.193024	Gne
ENSMUSG00000001175	21624.2	20902.3	20036.5	19549.8	23642.7	24006.5	26108.8	21405	20528.2	23790.8	-0.212808	0.0170149	0.193402	Calm1
ENSMUSG00000079426	4957.7	5345.49	5154.65	5013.8	5718.89	5984.63	7507.78	5437.72	5117.91	6162.25	-0.268131	0.0170388	0.193458	Arpc4
ENSMUSG00000026833	1495.84	1397.9	1782.89	1964.8	1288.37	1208.48	1307.94	1542.77	1660.36	1336.89	0.312116	0.0170441	0.193458	Olfm1
ENSMUSG00000049184	267.337	218.784	253.8	312.475	190.365	185.418	216.871	222.923	263.099	203.894	0.363975	0.0170943	0.193889	Purg
ENSMUSG00000029101	1541.61	1478.9	1256.41	1454.66	1153.52	974.611	1152.18	1385.31	1432.9	1166.4	0.29666	0.0171388	0.19424	Rgs12
ENSMUSG00000025937	894.592	993.995	1110.64	1043.95	1180.72	1262.52	1231.17	1116.38	1010.79	1197.7	-0.245109	0.0171551	0.19424	Lactb2
ENSMUSG00000022802	137.309	158.829	135.29	130.198	202.83	194.736	178.863	156.577	140.407	183.251	-0.380596	0.0171617	0.19424	Lmln
ENSMUSG00000047712	407.767	591.138	556.891	546.831	404.526	306.546	379.339	503.345	525.657	398.439	0.399554	0.0171771	0.194275	Ust
ENSMUSG00000066113	193.481	293.465	311.481	298.271	242.489	175.169	143.09	227.346	274.175	197.024	0.480431	0.0172024	0.194278	Adamtsl1
ENSMUSG00000020846	4925.45	5105.67	4811.71	6004.49	5523.99	6471.94	5916.64	7359.1	5211.83	6317.92	-0.277863	0.0172132	0.194278	Rflnb
ENSMUSG00000020901	2000.35	2511.81	2461.44	2329.36	2123.48	1749.83	1695.47	2099.19	2325.74	1916.99	0.279376	0.0172139	0.194278	Pik3r5
ENSMUSG00000022505	1235.78	1389.49	1351.85	1453.48	1745.02	1716.28	1300.48	1985.96	1357.65	1686.94	-0.312916	0.0172384	0.194316	Emp2
ENSMUSG00000021217	364.078	464.916	425.796	513.689	350.136	364.314	286.181	387.461	442.12	347.023	0.349966	0.0172444	0.194316	Tshz3
ENSMUSG00000055963	156.033	207.214	192.972	166.89	219.827	273.003	254.88	198.153	180.777	236.466	-0.388077	0.0172614	0.194316	Triqk
ENSMUSG00000032802	4909.85	5747.29	4913.44	4743.93	5951.18	6512.93	5958.38	5466.91	5078.63	5972.35	-0.233773	0.017266	0.194316	Srxn1
ENSMUSG00000089783	2.08045	3.15554	0	0	5.66563	6.52225	8.94315	6.1923	1.309	6.83083	-2.36404	0.0172688	1	Gm454
ENSMUSG00000045092	2228.16	2506.55	2435.22	2492.7	2514.41	3205.22	2903.54	2783.88	2415.66	2851.76	-0.239854	0.0172911	0.194461	S1pr1
ENSMUSG00000065147	16.6436	11.5703	19.9264	21.3051	7.93189	3.727	11.9242	5.30768	17.3613	7.22269	1.24592	0.0173036	0.194464	Snora31
ENSMUSG00000035572	1290.92	1084.45	1209.22	1207.29	983.554	1088.28	887.608	1060.65	1197.97	1005.02	0.25386	0.0173211	0.194523	Dcaf10
ENSMUSG00000029718	13617.6	11229.5	12436.2	12559.4	10180	8189.15	9464.09	12476.6	12460.7	10077.5	0.306252	0.0173424	0.194557	Pcolce
ENSMUSG00000032526	187.24	185.125	214.996	217.785	278.749	259.027	356.236	194.615	201.287	272.157	-0.437493	0.0173485	0.194557	Ss18l2
ENSMUSG00000027953	499.307	625.849	586.256	636.786	690.074	649.43	802.648	720.96	587.049	715.778	-0.287691	0.0173952	0.194842	Slc50a1
ENSMUSG00000020184	5512.14	4738.57	5061.31	5527.49	4379.53	4612.16	4614.67	4491.18	5209.88	4524.39	0.203343	0.017406	0.194842	Mdm2
ENSMUSG00000024104	3474.34	3336.46	3342.39	3437.22	2958.59	3112.05	2892.36	3048.38	3397.6	3002.85	0.178235	0.0174106	0.194842	Washc2
ENSMUSG00000036960	28.086	9.46662	28.3165	23.6723	9.06501	8.38575	8.19789	15.0384	22.3854	10.1718	1.1371	0.0174256	0.194845	Clca2
ENSMUSG00000028339	331.831	230.354	182.484	196.48	343.337	509.667	201.221	367.115	235.287	355.335	-0.59284	0.0174353	0.194845	Col15a1
ENSMUSG00000028463	49.9307	64.1627	57.6817	55.63	111.046	66.1543	82.7242	76.0768	56.8513	84.0004	-0.55695	0.0174515	0.194889	Car9
ENSMUSG00000020230	1262.83	1099.18	1153.63	1262.92	1028.88	938.272	1031.44	1070.38	1194.64	1017.24	0.23157	0.0174668	0.194906	Prmt2
ENSMUSG00000045257	32.2469	30.5036	28.3165	31.9576	61.1888	40.997	71.5452	32.7307	30.7562	51.6154	-0.749211	0.0174775	0.194906	Morn2
ENSMUSG00000024851	1540.57	1497.83	1537.48	1466.5	1284.97	1057.54	1149.94	1488.8	1510.6	1245.31	0.278936	0.0175218	0.1952	Pitpnm1
ENSMUSG00000039308	1471.92	1500.99	1711.57	1885.5	1400.54	1330.54	1313.9	1455.19	1642.49	1375.04	0.256227	0.0175283	0.1952	Ndst2
ENSMUSG00000022026	8.32178	17.8814	10.4876	9.46893	20.3963	31.6795	20.8674	21.2307	11.5399	23.5435	-1.02562	0.0175511	0.195317	Olfm4
ENSMUSG00000039242	1038.14	1050.8	1168.32	1096.03	958.625	901.934	951.701	938.575	1088.32	937.709	0.214912	0.0175635	0.195319	B3galnt2
ENSMUSG00000035459	28.086	35.7628	24.1215	23.6723	29.4613	94.1068	45.461	38.0384	27.9106	51.7669	-0.892174	0.0175894	0.195471	Stab2
ENSMUSG00000037362	79.0569	91.5107	99.6321	129.014	100.848	210.576	114.77	176.038	99.8035	150.558	-0.596623	0.0176213	0.195688	Ccn3
ENSMUSG00000066571	1678.92	1994.3	1952.79	2454.82	1575.05	1564.41	786.252	1839.11	2020.21	1441.2	0.487653	0.0176644	0.195809	Garre1
ENSMUSG00000060568	56.172	73.6293	51.3892	74.5678	89.517	156.534	59.621	103.5	63.9396	102.293	-0.676956	0.0176715	0.195809	Fam78b
ENSMUSG00000120819	3.12067	11.5703	11.5363	3.55085	14.7306	22.362	16.3958	18.5769	7.44455	18.0163	-1.26748	0.0176735	0.195809	ENSMUSG00000120819
ENSMUSG00000076598	0	2.10369	0	0	44.1919	69.8813	1.49053	0	0.525923	28.8909	-5.74361	0.0176849	0.195809	Igkv3-7
ENSMUSG00000051705	142.511	152.518	126.9	130.198	188.099	207.78	172.156	154.807	138.031	180.711	-0.385981	0.0176936	0.195809	Senp8
ENSMUSG00000033618	48.8905	57.8516	55.5842	74.5678	23.7957	32.6113	29.0652	56.6153	59.2235	35.5219	0.729095	0.0177087	0.195841	Map3k13
ENSMUSG00000029454	309.986	133.585	149.973	126.647	139.375	69.8813	122.968	116.769	180.048	112.248	0.683961	0.0177595	0.196266	Mapkapk5
ENSMUSG00000090489	7.28156	10.5185	5.24379	1.18362	0	1.8635	0	1.76923	6.05686	0.908182	2.74181	0.0177703	1	Gm17415
ENSMUSG00000003849	333.912	345.006	323.018	351.534	412.458	452.831	477.713	342.345	338.367	421.337	-0.317764	0.0178712	0.197333	Nqo1
ENSMUSG00000025790	861.304	792.041	908.225	948.077	702.539	735.151	620.059	828.883	877.412	721.658	0.282147	0.0178808	0.197333	Slco3a1
ENSMUSG00000028024	7.28156	6.31108	3.14628	9.46893	7.93189	40.997	4.47158	26.5384	6.55196	19.9847	-1.61454	0.0178999	0.197407	Enpep
ENSMUSG00000036686	1156.73	1151.77	1107.49	1201.37	952.96	870.255	849.6	1144.69	1154.34	954.376	0.274629	0.0179542	0.197869	Cc2d1a
ENSMUSG00000025597	26.0056	10.5185	13.6339	16.5706	6.79876	7.454	7.45263	7.07691	16.6821	7.19557	1.2109	0.0179716	0.197923	Klhl4
ENSMUSG00000008604	1631.07	1651.4	1736.74	1732.81	1487.8	1407.87	1244.59	1584.34	1688.01	1431.15	0.238769	0.0179951	0.198046	Ubqln4
ENSMUSG00000079641	4133.85	3629.92	4102.75	4385.3	5372.15	4673.66	7214.14	3892.3	4062.95	5288.06	-0.380391	0.0180189	0.19817	Rpl39
ENSMUSG00000013033	1166.09	996.099	1154.68	1335.12	912.167	705.335	648.379	1208.38	1163	868.566	0.421474	0.0181274	0.199227	Adgrl1
ENSMUSG00000049775	53270.8	53265.5	49782.5	48383.9	62505.5	60272.1	96477.2	49455.2	51175.7	67177.5	-0.392535	0.0181412	0.199241	Tmsb4x
ENSMUSG00000030157	91.5396	250.34	219.191	317.209	394.328	345.679	538.825	359.153	219.57	409.496	-0.90032	0.0181588	0.199297	Clec2d
ENSMUSG00000034731	851.942	846.737	963.81	894.814	721.802	789.192	508.269	791.729	889.326	702.748	0.341004	0.0181885	0.199485	Dgkh
ENSMUSG00000025964	610.611	733.137	671.206	686.497	756.929	1291.41	687.132	868.691	675.363	901.039	-0.415792	0.0182355	0.199863	Adam23
ENSMUSG00000008822	105.063	82.0441	67.1206	107.709	111.046	115.537	172.156	119.423	90.4841	129.54	-0.5249	0.0182848	0.200192	Acyp1
ENSMUSG00000058254	104.022	102.029	121.656	117.178	79.3189	93.175	67.0737	85.8075	111.221	81.3438	0.453983	0.0182906	0.200192	Tspan7
ENSMUSG00000038507	2348.82	2481.31	2683.77	2583.83	2075.89	1778.71	2156.05	2418.53	2524.43	2107.29	0.260314	0.0183176	0.20035	Parp12
ENSMUSG00000078486	154.993	131.481	139.485	165.706	111.046	92.2433	125.204	115	147.916	110.873	0.411662	0.0183948	0.200894	Perm1
ENSMUSG00000037613	1158.81	1423.15	1345.56	1591.96	1156.92	1053.81	1028.46	1274.73	1379.87	1128.48	0.290094	0.0184006	0.200894	Tnfrsf23
ENSMUSG00000104913	534.675	470.176	523.331	526.709	478.179	325.181	421.073	425.499	513.723	412.483	0.317823	0.0184052	0.200894	Gm6560
ENSMUSG00000040093	458.738	362.887	508.648	543.28	397.727	312.136	344.311	406.922	468.388	365.274	0.359012	0.0184186	0.200903	Bmf
ENSMUSG00000031431	1654.99	1463.12	1370.73	1451.11	1666.83	1802	1889.24	1633	1484.99	1747.77	-0.235423	0.0184694	0.201238	Tsc22d3
ENSMUSG00000031982	176.838	139.896	142.631	160.972	95.1826	135.104	93.1578	131.807	155.084	113.813	0.445836	0.0184777	0.201238	Arv1
ENSMUSG00000017754	3743.76	3677.26	3486.07	3769.82	4033.93	4699.75	3903.69	4392.99	3669.23	4257.59	-0.214565	0.0184872	0.201238	Pltp
ENSMUSG00000107066	39.5285	44.1776	51.3892	22.4887	37.3932	19.5668	9.68842	14.1538	39.396	20.2005	0.994973	0.0185313	0.201524	Gm4482
ENSMUSG00000052821	390.084	520.664	401.675	469.896	489.511	644.771	661.793	483.884	445.58	569.99	-0.357066	0.0185388	0.201524	Cysltr1
ENSMUSG00000050912	5046.12	5338.12	5614.01	5725.15	6003.31	7633.83	5841.37	6372.76	5430.85	6462.82	-0.25101	0.0185538	0.20155	Tmem123
ENSMUSG00000027849	3.12067	6.31108	5.24379	0	7.93189	20.4985	8.19789	11.5	3.66889	12.0321	-1.69339	0.0186934	0.202845	Syt6
ENSMUSG00000028552	4038.14	3932.86	3515.44	3566.24	4559.7	5339.86	4634.79	3720.69	3763.17	4563.76	-0.278188	0.0187094	0.202845	Eps15
ENSMUSG00000036661	83.2178	53.6442	59.7793	63.9153	64.5882	28.8843	38.7537	28.3076	65.1391	40.1334	0.712629	0.0187112	0.202845	Dennd3
ENSMUSG00000048200	211.165	217.732	158.363	175.175	235.69	206.849	343.566	245.038	190.609	257.786	-0.438289	0.0187613	0.203249	Cracr2b
ENSMUSG00000095115	8603.68	7603.8	7450.38	7871.05	7170.43	6367.58	4734.65	7159.18	7882.23	6357.96	0.310271	0.0188248	0.203799	Itpripl2
ENSMUSG00000031198	1349.17	1383.18	1283.68	1301.98	1504.79	1715.35	1863.9	1342.84	1329.5	1606.72	-0.273784	0.0188763	0.204217	Fundc2
ENSMUSG00000074486	20.8045	6.31108	19.9264	22.4887	35.1269	23.2938	39.4989	34.4999	17.3827	33.1049	-0.935899	0.018895	0.204275	Bglap2
ENSMUSG00000049577	691.748	726.826	720.497	922.037	582.427	484.51	511.996	776.691	765.277	588.906	0.377591	0.0189072	0.204275	Zfpm1
ENSMUSG00000041058	7419.91	8766.09	7819.55	7491.11	9638.38	12767.8	8518.35	8408.25	7874.16	9833.19	-0.320461	0.0189456	0.204551	Wwp1
ENSMUSG00000032849	1153.61	1038.17	1169.37	1065.25	1011.88	946.658	778.054	960.69	1106.6	924.321	0.261351	0.019034	0.205366	Abcc4
ENSMUSG00000030660	2885.58	2785.29	3174.59	3150.79	2555.2	2902.4	2041.27	2410.57	2999.06	2477.36	0.276087	0.0190536	0.205439	Pik3c2a
ENSMUSG00000070331	0	0	0	1.18362	1.13313	7.454	1.49053	5.30768	0.295904	3.84633	-3.55693	0.0190668	1	Qrich2
ENSMUSG00000020101	6955.97	7522.81	6688.98	6169.01	7811.78	8126.72	8250.06	7474.1	6834.19	7915.66	-0.211899	0.0190787	0.20557	Vsir
ENSMUSG00000115987	1178.57	1363.19	1271.1	1315	1487.8	1365.95	1808.01	1487.04	1281.96	1537.2	-0.262789	0.0191204	0.205778	Vps28
ENSMUSG00000032796	164.355	188.281	184.582	157.421	118.978	165.852	84.2147	130.923	173.66	124.992	0.4787	0.0191264	0.205778	Lama1
ENSMUSG00000090124	958.045	999.255	948.078	858.122	1116.13	1444.21	1190.18	934.152	940.875	1171.17	-0.31567	0.019138	0.205778	Ugt1a7c
ENSMUSG00000035064	968.447	1106.54	963.81	893.63	1309.89	1323.09	981.511	1198.65	983.108	1203.29	-0.29019	0.0191583	0.205778	Eef2k
ENSMUSG00000027864	3477.46	3515.27	3228.08	3329.51	3005.05	2631.26	2273.05	3267.76	3387.58	2794.28	0.278198	0.0191626	0.205778	Ptgfrn
ENSMUSG00000032252	1100.56	1135.99	1185.1	1222.68	1025.48	1023.99	910.711	1029.69	1161.08	997.469	0.219729	0.0192047	0.206091	Glce
ENSMUSG00000020988	369.279	339.747	323.018	297.088	251.554	232.006	315.246	253.884	332.283	263.173	0.334122	0.0192422	0.206355	L2hgdh
ENSMUSG00000103937	6.24134	0	2.09752	7.1017	0	0.93175	0	0	3.86014	0.232938	3.79483	0.0192638	1	Gm37186
ENSMUSG00000031097	31.2067	29.4517	37.7553	26.0396	46.4582	50.3145	60.3663	39.8076	31.1133	49.2367	-0.664088	0.0192823	0.206646	Tnni2
ENSMUSG00000021774	505.548	644.782	637.645	619.031	798.854	738.878	950.21	589.153	601.752	769.274	-0.355024	0.0193008	0.206706	Ube2e1
ENSMUSG00000026835	0	2.10369	1.04876	1.18362	3.39938	5.5905	6.70737	7.96152	1.08402	5.91469	-2.46478	0.0193563	1	Fcnb
ENSMUSG00000022708	1963.94	2035.32	2190.86	2437.07	1680.43	2001.4	851.09	1723.23	2156.8	1564.04	0.464117	0.0193652	0.207256	Zbtb20
ENSMUSG00000117505	10.4022	10.5185	14.6826	4.73447	5.66563	0.93175	1.49053	4.42307	10.0844	3.12774	1.73916	0.0194141	1	Gm9993
ENSMUSG00000036503	4004.86	5077.27	4911.34	4810.22	5295.1	6074.08	6449.5	4922.88	4700.92	5685.39	-0.274499	0.0194456	0.207977	Rnf13
ENSMUSG00000026879	23974	20951.7	21455.5	22466.2	19171.4	15589.1	19332.1	20767.2	22211.9	18714.9	0.247127	0.0195046	0.208467	Gsn
ENSMUSG00000028549	44.7296	26.2962	28.3165	23.6723	39.6594	85.721	41.7347	46.8845	30.7536	53.4999	-0.795524	0.0195781	0.20898	Itgb3bp
ENSMUSG00000002012	97.7809	104.133	84.9495	108.893	120.111	104.356	151.288	173.384	98.939	137.285	-0.477598	0.0195835	0.20898	Pnck
ENSMUSG00000031749	3047.85	2728.49	2928.14	3205.23	2448.69	2180.3	1715.59	3005.92	2977.43	2337.62	0.349297	0.0196011	0.20898	St3gal2
ENSMUSG00000027506	3987.17	4230.53	4006.26	4053.89	4514.38	5219.66	5660.27	4105.49	4069.46	4874.95	-0.26078	0.0196139	0.20898	Tpd52
ENSMUSG00000068240	1169.21	1694.53	1788.13	1442.83	1724.62	1977.17	2448.93	1690.5	1523.67	1960.31	-0.363984	0.0196181	0.20898	Gm11808
ENSMUSG00000034022	2408.12	2077.4	2185.61	2169.57	1938.78	1764.73	1834.84	2058.5	2210.17	1899.21	0.218972	0.0196422	0.209097	Cpsf1
ENSMUSG00000049225	692.788	662.664	558.989	634.418	727.467	877.709	826.496	676.729	637.215	777.1	-0.286877	0.0197066	0.209555	Pdp1
ENSMUSG00000050043	1148.41	1182.28	1155.73	1188.35	1249.84	1348.24	1468.17	1339.31	1168.69	1351.39	-0.210705	0.0197115	0.209555	Tmx2
ENSMUSG00000074627	4.16089	0	8.39007	7.1017	0	0.93175	0	0.884614	4.91317	0.454091	3.40508	0.0197284	1	Mroh8
ENSMUSG00000024308	6731.28	6260.59	6754.01	6625.88	5701.89	4742.61	6221.45	5754.41	6592.94	5605.09	0.23406	0.0197683	0.210019	Tapbp
ENSMUSG00000022157	186.2	219.836	217.093	229.622	135.975	85.721	215.381	149.5	213.188	146.644	0.534412	0.0197953	0.210165	Mcpt8
ENSMUSG00000020042	165.395	138.844	123.754	120.729	108.78	105.288	67.8189	112.346	137.18	98.5582	0.484574	0.0198736	0.210856	Btbd11
ENSMUSG00000040280	127.947	140.947	184.582	129.014	240.223	95.9703	238.484	352.076	145.623	231.688	-0.669968	0.019929	0.211303	Ndufa4l2
ENSMUSG00000073422	0	4.20739	0	2.36723	5.66563	10.2493	14.16	2.65384	1.64366	8.18218	-2.33881	0.0199306	1	H2-Ke6
ENSMUSG00000022175	5349.87	4865.84	5178.77	5192.52	4335.34	3991.62	4297.93	5021.95	5146.75	4411.71	0.22227	0.0199543	0.21143	Lrp10
ENSMUSG00000029038	1633.15	1726.08	1624.53	1558.82	1823.2	1969.72	2384.1	1716.15	1635.65	1973.29	-0.271319	0.0199747	0.211506	Ssu72
ENSMUSG00000009013	2752.43	3098.74	3357.08	2996.92	3793.71	3361.75	4648.95	3202.3	3051.29	3751.68	-0.298322	0.0200142	0.211783	Dynll1
ENSMUSG00000042363	999.654	1157.03	1055.05	1154.03	1291.76	1451.67	1166.34	1269.42	1091.44	1294.8	-0.24625	0.0200383	0.21179	Lgalsl
ENSMUSG00000097597	66.5743	75.733	63.9743	65.0989	36.2601	44.724	45.461	57.4999	67.8451	45.9862	0.554831	0.0200413	0.21179	Gm26674
ENSMUSG00000090799	281.9	213.525	227.581	261.579	183.567	190.077	171.41	222.923	246.146	191.994	0.358406	0.0200582	0.211813	Klhl33
ENSMUSG00000024127	1236.82	1285.36	1286.83	1318.55	1099.13	1218.73	968.096	1081	1281.89	1091.74	0.232324	0.0200817	0.211813	Prepl
ENSMUSG00000041886	125.867	147.259	130.046	145.585	78.1857	47.5193	129.676	105.269	137.189	90.1624	0.597957	0.0200834	0.211813	Macc1
ENSMUSG00000104140	1.04022	3.15554	3.14628	5.91808	1.13313	0	0	0	3.31503	0.283282	3.57261	0.0200982	1	Gm37140
ENSMUSG00000038279	1726.77	1395.8	1487.14	1483.07	1418.67	1174.01	1292.29	1250.84	1523.2	1283.95	0.247155	0.0201112	0.211966	Nop2
ENSMUSG00000022568	1483.36	1109.7	1249.07	1246.35	1087.8	971.815	1038.9	1137.61	1272.12	1059.03	0.26474	0.0201274	0.211996	Scrib
ENSMUSG00000110529	5.20111	7.36293	3.14628	16.5706	1.13313	2.79525	2.23579	1.76923	8.07024	1.98335	1.99302	0.0201597	1	Gm45694
ENSMUSG00000060739	1925.45	2134.2	1908.74	2173.12	2397.7	2429.07	3243.38	2059.38	2035.38	2532.38	-0.315734	0.0201847	0.212371	Nsa2
ENSMUSG00000028229	343.274	317.658	289.457	267.497	377.331	362.451	454.61	336.153	304.472	382.636	-0.330291	0.020201	0.212371	Rmdn1
ENSMUSG00000085498	3.12067	1.05185	1.04876	1.18362	9.06501	6.52225	6.70737	5.30768	1.60122	6.90058	-2.0905	0.0202025	1	Gm14023
ENSMUSG00000039699	54.0916	37.8665	59.7793	55.63	64.5882	80.1305	70.0547	88.4614	51.8418	75.8087	-0.551272	0.0202083	0.212371	Batf2
ENSMUSG00000015355	1454.23	1898.58	2001.03	1821.59	2118.95	2229.68	2821.56	1863.88	1793.86	2258.52	-0.332763	0.0202163	0.212371	Cd48
ENSMUSG00000030868	1313.8	1680.85	1549.02	1429.81	1754.08	1840.21	1881.04	1617.96	1493.37	1773.32	-0.247967	0.0202347	0.212424	Dctn5
ENSMUSG00000006403	3278.78	4186.35	3348.69	3677.5	2813.55	2259.49	2260.38	3823.3	3622.83	2789.18	0.377362	0.0202659	0.212574	Adamts4
ENSMUSG00000033161	17335.3	17609	19477.6	17090.2	16115.3	14979.7	15862.9	15914.2	17878	15718	0.185794	0.0202787	0.212574	Atp1a1
ENSMUSG00000003435	4814.15	4263.14	4504.42	4464.6	4018.07	3724.21	3098.8	4251.45	4511.58	3773.13	0.258209	0.020289	0.212574	Supt5
ENSMUSG00000023008	4755.9	4427.22	4568.39	4990.13	3971.61	3633.83	3663.71	4615.03	4685.41	3971.04	0.238654	0.0203941	0.213419	Fmnl3
ENSMUSG00000055320	4057.91	3831.88	4084.92	4761.69	3248.67	3763.34	2343.85	3835.68	4184.1	3297.89	0.343523	0.0203997	0.213419	Tead1
ENSMUSG00000041992	691.748	741.552	717.351	763.433	649.282	558.118	491.873	684.691	728.521	595.991	0.291199	0.0204181	0.213419	Rapgef5
ENSMUSG00000032724	158.114	115.703	125.851	115.994	107.647	97.8338	87.941	91.1152	128.916	96.1343	0.429334	0.020438	0.213419	Abtb2
ENSMUSG00000031712	152.913	185.125	189.825	158.605	213.028	205.917	242.21	209.653	171.617	217.702	-0.344309	0.0204477	0.213419	Il15
ENSMUSG00000019998	3004.16	3757.2	3610.88	3473.91	4092.85	4275.8	4516.29	3590.65	3461.54	4118.9	-0.250966	0.0204648	0.213419	Stx7
ENSMUSG00000024513	2022.19	2250.95	2188.76	2192.06	2424.89	2451.43	2902.8	2356.61	2163.49	2533.93	-0.228562	0.0204854	0.213419	Mbd2
ENSMUSG00000043795	93.6201	105.185	110.12	121.912	81.5851	40.0653	35.0274	106.154	107.709	65.7078	0.718588	0.0204858	0.213419	Prr33
ENSMUSG00000016552	136.269	192.488	128.997	129.014	243.622	251.573	131.912	211.423	146.692	209.632	-0.51043	0.0205018	0.213419	Foxred2
ENSMUSG00000001095	1.04022	5.25923	5.24379	3.55085	13.5975	6.52225	8.19789	17.6923	3.77353	11.5025	-1.6022	0.0205062	0.213419	Slc13a2
ENSMUSG00000031290	376.561	381.82	501.307	549.198	324.074	373.632	380.084	340.576	452.221	354.592	0.348442	0.0205169	0.213419	Lrch2
ENSMUSG00000116953	64.4938	47.3331	89.1445	66.2825	45.3251	42.8605	43.2252	45.9999	66.8135	44.3527	0.592182	0.0206817	0.214992	9030025P20Rik
ENSMUSG00000075270	2.08045	6.31108	5.24379	8.28531	2.26625	0	0.745263	0.884614	5.48016	0.974032	2.55758	0.0207047	1	Pde11a
ENSMUSG00000033880	10962.9	11734.4	14312.4	13332.3	11458.2	7426.98	9914.23	11250.5	12585.5	10012.5	0.329996	0.0207139	0.215187	Lgals3bp
ENSMUSG00000107499	3.12067	5.25923	0	3.55085	0	0	0	0	2.98269	0	4.14852	0.0207186	1	Ccdc142
ENSMUSG00000022847	12.4827	6.31108	11.5363	9.46893	0	3.727	2.98105	5.30768	9.94976	3.00393	1.68811	0.0207374	1	Thpo
ENSMUSG00000034422	3592.93	4590.26	4698.44	4470.52	3814.1	3690.66	3434.92	3721.57	4338.04	3665.31	0.243238	0.0207842	0.215776	Parp14
ENSMUSG00000021823	11778.4	8955.43	9546.85	9874.91	8559.64	8748.2	5186.28	8636.48	10038.9	7782.65	0.367422	0.020813	0.215935	Vcl
ENSMUSG00000049709	17.6838	33.6591	17.8289	18.9379	33.9938	48.451	46.9516	26.5384	22.0274	38.9837	-0.825852	0.0208267	0.215937	Nlrp10
ENSMUSG00000061410	2601.6	2027.96	2331.39	2796.89	1816.4	1838.34	1277.38	2471.61	2439.46	1850.93	0.398473	0.0208515	0.216053	Zcchc14
ENSMUSG00000023845	5614.08	4907.92	4902.95	5420.96	4324.01	5035.18	3310.46	4350.53	5211.48	4255.04	0.292738	0.02088	0.216081	Lnpep
ENSMUSG00000048807	1027.74	988.736	957.517	1011.99	792.056	673.655	874.193	948.306	996.496	822.053	0.276746	0.0208813	0.216081	Slc35e4
ENSMUSG00000078880	0	3.15554	5.24379	2.36723	15.8638	5.5905	10.4337	7.07691	2.69164	9.74122	-1.84478	0.0208835	1	Gm14308
ENSMUSG00000060224	152.913	171.451	133.192	132.565	191.498	199.395	157.996	230	147.53	194.722	-0.397644	0.020916	0.216299	Pyroxd2
ENSMUSG00000032671	10.4022	3.15554	1.04876	3.55085	1.13313	0.93175	0	0	4.53934	0.516219	3.28769	0.0209379	1	A930018P22Rik
ENSMUSG00000025189	7.28156	2.10369	4.19504	11.8362	2.26625	1.8635	0	0.884614	6.35411	1.25359	2.41678	0.0210104	1	Cnnm1
ENSMUSG00000025245	440.014	538.546	498.161	473.447	592.625	588.866	619.313	534.307	487.542	583.778	-0.259977	0.0210608	0.217533	Lztfl1
ENSMUSG00000032691	1009.02	1022.4	929.2	794.207	1202.25	1271.84	1031.44	1050.04	938.705	1138.89	-0.277564	0.0210626	0.217533	Nlrp3
ENSMUSG00000074280	583.565	1044.48	914.518	903.099	1307.63	1100.4	1175.28	927.075	861.417	1127.59	-0.388234	0.0211103	0.217776	Gm6166
ENSMUSG00000037541	13.5229	14.7259	11.5363	11.8362	6.79876	0.93175	8.19789	2.65384	12.9053	4.64556	1.46633	0.0211143	0.217776	Shank2
ENSMUSG00000066537	2.08045	0	0	0	3.39938	8.38575	5.21684	2.65384	0.520111	4.91395	-3.19572	0.0211256	1	Vmn2r57
ENSMUSG00000078771	1206.66	1471.53	1345.56	1307.9	1495.73	1620.31	1887.75	1421.57	1332.91	1606.34	-0.269878	0.0211362	0.217776	Evi2a
ENSMUSG00000050565	6210.13	6234.3	6855.74	6954.93	5665.63	5086.42	5991.17	5933.99	6563.77	5669.3	0.211195	0.0211408	0.217776	Tor1aip2
ENSMUSG00000020000	19.7642	34.711	17.8289	20.1215	19.2632	3.727	12.6695	5.30768	23.1064	10.2418	1.19275	0.021179	0.217905	Moxd1
ENSMUSG00000024079	2179.27	2509.71	2658.6	2747.17	2081.55	2283.72	1888.5	2239.84	2523.69	2123.4	0.249205	0.0211806	0.217905	Eif2ak2
ENSMUSG00000025983	7.28156	2.10369	5.24379	2.36723	1.13313	0	0	0.884614	4.24907	0.504435	3.20811	0.0211952	1	Ccdc150
ENSMUSG00000002504	519.071	481.746	543.257	505.404	428.322	378.291	427.036	472.384	512.37	426.508	0.26443	0.0212614	0.218595	Slc9a3r2
ENSMUSG00000020017	43.6894	82.0441	36.7066	29.5904	71.387	94.1068	65.5831	81.3845	48.0076	78.1153	-0.697844	0.0212984	0.218739	Hal
ENSMUSG00000060419	1158.81	1336.9	1568.94	1526.87	1887.79	1545.77	2497.38	1405.65	1397.88	1834.15	-0.392357	0.021303	0.218739	Rps16-ps2
ENSMUSG00000120356	6.24134	3.15554	4.19504	5.91808	2.26625	0	0.745263	0	4.8775	0.752879	2.80057	0.0213074	1	ENSMUSG00000120356
ENSMUSG00000068479	495.146	442.828	382.797	460.427	669.678	557.187	503.052	491.845	445.299	555.441	-0.316679	0.0213273	0.218739	Mfap1a
ENSMUSG00000050846	210.125	212.473	212.898	213.051	234.557	263.685	283.945	260.961	212.137	260.787	-0.301153	0.0213304	0.218739	Zfp623
ENSMUSG00000120224	294.383	270.325	250.653	216.602	291.214	287.911	444.177	329.961	257.991	338.315	-0.393287	0.0213874	0.219184	ENSMUSG00000120224
ENSMUSG00000031673	14186.6	12783.1	14664.8	17170.7	10989.1	12480.8	10187	14259.1	14701.3	11979	0.295407	0.0214619	0.219443	Cdh11
ENSMUSG00000022336	5899.1	5551.65	5774.47	5444.64	6252.59	7654.33	8453.52	5528.84	5667.46	6972.32	-0.299074	0.021463	0.219443	Eif3e
ENSMUSG00000035455	219.487	247.184	233.873	223.703	279.882	294.433	345.802	244.153	231.062	291.068	-0.335072	0.021466	0.219443	Fignl1
ENSMUSG00000027459	977.809	713.152	770.838	742.127	648.148	457.489	664.029	725.383	800.982	623.763	0.360708	0.0214678	0.219443	Fam110a
ENSMUSG00000009907	3065.54	3292.28	3147.33	3138.95	3529.69	4032.61	3876.11	3260.69	3161.02	3674.78	-0.217404	0.0216319	0.220978	Vps4b
ENSMUSG00000004771	3405.69	3493.18	3372.81	3327.15	3798.24	4137.9	4975.37	3458.84	3399.71	4092.59	-0.267902	0.0216551	0.221073	Rab11a
ENSMUSG00000036955	777.046	851.996	833.763	797.757	948.427	959.703	983.747	887.268	815.141	944.786	-0.213017	0.0216783	0.221168	Kifbp
ENSMUSG00000038241	2984.4	2541.26	2643.92	2495.06	2398.83	2161.66	2069.59	2450.38	2666.16	2270.12	0.232522	0.0217068	0.221317	Cep250
ENSMUSG00000090164	0	2.10369	3.14628	0	3.39938	18.635	2.98105	5.30768	1.31249	7.58078	-2.50713	0.021711	1	BC035044
ENSMUSG00000020062	14.5631	24.1925	24.1215	16.5706	9.06501	15.8398	5.9621	6.1923	19.8619	9.26479	1.115	0.0217304	0.221417	Slc5a8
ENSMUSG00000106157	2.08045	10.5185	0	0	10.1981	16.7715	10.4337	11.5	3.14973	12.2258	-1.94009	0.0217521	0.221428	4930555A03Rik
ENSMUSG00000033955	6443.14	5306.57	5477.67	5821.03	5062.81	4355.93	4033.36	5581.03	5762.1	4758.28	0.276333	0.0217724	0.221428	Tnks1bp1
ENSMUSG00000038023	2607.84	2530.74	2497.1	2669.05	2216.4	2130.91	1734.23	2492.84	2576.18	2143.59	0.265609	0.0217732	0.221428	Atp6v0a2
ENSMUSG00000015437	17.6838	16.8296	17.8289	27.2232	13.5975	6.52225	8.19789	10.6154	19.8914	9.73326	1.04322	0.0217905	0.221463	Gzmb
ENSMUSG00000022537	123.787	147.259	152.07	125.463	180.167	188.214	160.231	176.923	137.145	176.384	-0.359957	0.0218358	0.221781	Tmem44
ENSMUSG00000037337	96.7407	134.636	95.4371	120.729	137.108	172.374	141.6	145.961	111.886	149.261	-0.41736	0.0218592	0.221878	Map4k1
ENSMUSG00000040723	1085.99	1445.24	1238.58	1336.3	1539.92	1559.75	1490.53	1464.92	1276.53	1513.78	-0.245958	0.0218934	0.221967	Rcsd1
ENSMUSG00000053746	703.191	564.842	655.474	570.503	479.313	341.021	616.332	475.922	623.502	478.147	0.381702	0.0218959	0.221967	Ptrh1
ENSMUSG00000025491	5.20111	16.8296	25.1702	16.5706	29.4613	34.4748	33.5368	25.6538	15.9429	30.7817	-0.951945	0.0219315	0.222163	Ifitm1
ENSMUSG00000022500	4589.46	6394.18	6226.48	5499.08	6415.76	7691.6	7053.17	6386.03	5677.3	6886.64	-0.27864	0.0219431	0.222163	Litaf
ENSMUSG00000024963	320.389	337.643	330.359	327.862	479.313	368.973	398.716	367.999	329.063	403.75	-0.292553	0.0219913	0.222218	Dnajc4
ENSMUSG00000049411	200.763	236.666	188.777	205.949	292.347	251.573	225.815	283.961	208.039	263.424	-0.337397	0.0219929	0.222218	Tmem241
ENSMUSG00000026103	5696.26	5041.5	5034.04	5020.9	4714.94	4711.86	4403.01	4341.68	5198.18	4542.87	0.194632	0.0220232	0.222218	Gls
ENSMUSG00000021719	47.8502	59.9553	72.3644	60.3644	106.514	131.377	76.0168	58.3845	60.1336	93.073	-0.625725	0.0220244	0.222218	Rgs7bp
ENSMUSG00000026896	1354.37	1482.05	1749.33	1684.29	1297.43	1286.75	1406.31	1292.42	1567.51	1320.73	0.246554	0.0220273	0.222218	Ifih1
ENSMUSG00000039477	8240.64	6721.3	7169.32	7450.86	6081.49	5813.19	3667.44	7168.91	7395.53	5682.76	0.380226	0.0220322	0.222218	Tnrc18
ENSMUSG00000048482	78.0167	88.3551	96.4858	61.548	58.9226	38.2018	71.5452	46.8845	81.1014	53.8885	0.58791	0.0220546	0.222304	Bdnf
ENSMUSG00000089862	228.849	255.599	227.581	226.071	286.681	279.525	317.482	268.038	234.525	287.931	-0.297003	0.0221084	0.222705	Umad1
ENSMUSG00000029632	1692.44	1991.15	1930.77	1952.97	2422.62	2187.75	3253.07	1821.42	1891.83	2421.22	-0.35633	0.0221578	0.223061	Ndufa4
ENSMUSG00000043531	0	1.05185	0	0	1.13313	5.5905	2.23579	5.30768	0.262962	3.56677	-3.4518	0.0221961	1	Sorcs1
ENSMUSG00000037705	0	1.05185	0	0	1.13313	5.5905	2.23579	5.30768	0.262962	3.56677	-3.4518	0.0221961	1	Tecta
ENSMUSG00000038664	4331.49	4339.92	4358.64	4546.27	3788.04	4152.81	2397.51	3605.69	4394.08	3486.01	0.334338	0.0222126	0.223418	Herc1
ENSMUSG00000066551	1139.04	1365.3	1262.71	1355.24	1380.15	1772.19	1948.86	1297.73	1280.57	1599.73	-0.321883	0.0222212	0.223418	Hmgb1
ENSMUSG00000022657	4.16089	5.25923	10.4876	8.28531	13.5975	20.4985	14.9053	15.0384	7.04826	16.0099	-1.1892	0.0222414	0.223479	Cd96
ENSMUSG00000021619	146.671	192.488	157.314	216.602	202.83	238.528	297.36	208.769	178.269	236.872	-0.415451	0.0223046	0.223974	Atg10
ENSMUSG00000031563	3178.92	2725.34	3139.98	3105.81	2663.98	2583.74	2214.92	2831.65	3037.51	2573.57	0.239469	0.0223415	0.224141	Wwc2
ENSMUSG00000019966	409.848	233.51	342.944	308.924	394.328	1288.61	460.572	470.614	323.806	653.531	-1.0131	0.0223494	0.224141	Kitl
ENSMUSG00000006494	821.776	924.573	785.52	920.853	1010.75	912.183	1062.74	1113.73	863.181	1024.85	-0.248461	0.0223783	0.22429	Pdk1
ENSMUSG00000029918	334.952	375.509	367.066	336.147	411.325	430.469	689.368	361.807	353.418	473.242	-0.423384	0.0224374	0.224741	Mrps33
ENSMUSG00000121114	32.2469	28.3999	38.8041	34.3249	18.13	20.4985	24.5937	15.0384	33.4439	19.5652	0.764545	0.0225059	0.224939	ENSMUSG00000121114
ENSMUSG00000027371	87.3787	76.7848	91.242	79.3023	86.1176	105.288	163.213	119.423	83.677	118.51	-0.509823	0.0225147	0.224939	Fahd2a
ENSMUSG00000024778	499.307	573.257	570.525	566.952	626.619	666.201	798.922	595.345	552.51	671.772	-0.283771	0.0225203	0.224939	Fas
ENSMUSG00000006411	345.354	350.265	260.092	246.192	401.127	389.472	418.838	327.307	300.476	384.186	-0.353356	0.0225241	0.224939	Nectin4
ENSMUSG00000105112	148.752	75.733	93.3396	124.28	70.2539	86.6528	17.141	74.3076	110.526	62.0888	0.838471	0.0225277	0.224939	Gm42778
ENSMUSG00000037408	414.009	503.835	513.892	476.997	441.919	306.546	355.49	419.307	477.183	380.816	0.327279	0.0225436	0.224956	Cnnm4
ENSMUSG00000036745	648.059	641.627	755.106	858.122	562.031	613.092	485.911	666.999	725.728	582.008	0.318305	0.0225593	0.224972	Ttll7
ENSMUSG00000040591	298.544	376.561	377.553	336.147	392.062	477.988	389.027	455.576	347.201	428.663	-0.304009	0.022597	0.225207	1110051M20Rik
ENSMUSG00000064612	0	0	0	0	1.13313	1.8635	8.19789	0.884614	0	3.01978	-3.95052	0.0226633	1	Gm26457
ENSMUSG00000022041	15.6033	10.5185	6.29255	3.55085	4.53251	0.93175	3.72631	0	8.9913	2.29764	1.99184	0.0226735	1	Chrna2
ENSMUSG00000025893	55.1318	41.022	61.8768	52.0791	73.6532	76.4035	96.1389	61.0383	52.5274	76.8085	-0.552157	0.0227029	0.226062	Kbtbd3
ENSMUSG00000030156	10.4022	31.5554	14.6826	23.6723	7.93189	6.52225	11.1789	10.6154	20.0781	9.06211	1.13352	0.0227112	0.226062	Cd69
ENSMUSG00000009293	2453.89	2194.15	2452	2169.57	2089.49	1606.34	2093.44	1985.96	2317.4	1943.81	0.253736	0.0227495	0.226302	Ube2g2
ENSMUSG00000097124	1.04022	0	2.09752	0	1.13313	17.7033	1.49053	5.30768	0.784435	6.40865	-3.0039	0.0227769	1	A530020G20Rik
ENSMUSG00000020532	1889.04	2030.06	2053.47	2181.4	1772.21	1834.62	1152.18	1756.84	2038.5	1628.96	0.324243	0.0227861	0.226488	Acaca
ENSMUSG00000044345	3105.06	2821.05	2967.99	2981.53	2467.95	2252.97	2275.29	2988.23	2968.91	2496.11	0.250315	0.0227966	0.226488	Marveld1
ENSMUSG00000105359	48.8905	70.4737	88.0958	67.4661	89.517	107.151	131.166	76.0768	68.7315	100.978	-0.559407	0.0228477	0.226755	Rpl21-ps10
ENSMUSG00000038248	337.032	316.606	303.091	356.269	245.888	233.869	218.362	329.961	328.249	257.02	0.352804	0.0228519	0.226755	Sobp
ENSMUSG00000074415	1522.89	1529.39	1813.3	1726.9	1356.35	1530.87	1167.08	1445.46	1648.12	1374.94	0.261815	0.0228684	0.226778	Mir100hg
ENSMUSG00000060470	28.086	30.5036	13.6339	33.1413	35.1269	53.1098	44.7158	42.4615	26.3412	43.8535	-0.743084	0.0228921	0.226871	Adgrg3
ENSMUSG00000076823	6.24134	6.31108	15.7314	11.8362	31.7275	41.9288	5.21684	22.1153	10.03	25.2471	-1.32406	0.0229185	0.226976	Trav13n-4
ENSMUSG00000052512	1516.64	1560.94	1600.41	1623.92	1339.36	1460.05	754.951	1282.69	1575.48	1209.26	0.382602	0.0229631	0.226976	Nav2
ENSMUSG00000024335	6569.01	6466.76	6988.93	6764.37	6245.79	5528.07	5634.19	6134.8	6697.26	5885.71	0.186516	0.0229647	0.226976	Brd2
ENSMUSG00000054626	70.7351	79.9404	87.047	47.3447	91.7833	100.629	158.741	80.4998	71.2668	107.913	-0.600984	0.0229713	0.226976	Xlr
ENSMUSG00000026939	270.458	348.161	329.31	307.74	394.328	321.454	508.269	385.692	313.917	402.436	-0.360294	0.0229739	0.226976	Tmem141
ENSMUSG00000041594	571.082	472.279	498.161	466.345	436.254	412.765	437.469	381.269	501.967	416.939	0.268566	0.0230005	0.227098	Tmtc4
ENSMUSG00000041817	21.8447	8.41478	26.219	22.4887	14.7306	3.727	9.68842	6.1923	19.7418	8.58459	1.21722	0.0230475	0.227421	Fam169a
ENSMUSG00000030137	1.04022	0	0	1.18362	3.39938	7.454	2.98105	4.42307	0.55596	4.56438	-3.07672	0.0231246	1	Tuba8
ENSMUSG00000048707	420.25	417.583	419.504	411.898	343.337	312.136	318.227	401.615	417.309	343.829	0.279969	0.0231518	0.228302	Tprn
ENSMUSG00000109846	11.4425	11.5703	15.7314	22.4887	10.1981	0	5.21684	7.07691	15.3082	5.62297	1.46293	0.0231654	0.228302	Gm45627
ENSMUSG00000041341	1406.38	1506.24	1560.55	1602.62	1381.28	1170.28	956.172	1430.42	1518.95	1234.54	0.300007	0.0233017	0.229465	Atg2b
ENSMUSG00000010651	12.4827	15.7777	17.8289	23.6723	7.93189	7.454	6.70737	10.6154	17.4404	8.17715	1.09055	0.0233133	0.229465	Acaa1b
ENSMUSG00000033705	2875.18	3247.05	3077.06	3430.12	2714.97	2815.75	1439.1	2622.88	3157.35	2398.18	0.397223	0.023332	0.229465	Stard9
ENSMUSG00000001768	4711.17	4621.82	4551.61	4438.56	5195.39	5389.24	5441.91	4777.8	4580.79	5201.08	-0.183217	0.023341	0.229465	Rin2
ENSMUSG00000115149	0	3.15554	2.09752	2.36723	4.53251	13.9763	8.19789	4.42307	1.90507	7.78243	-2.04422	0.0233697	1	9330188P03Rik
ENSMUSG00000028803	451.457	460.709	504.453	474.63	564.297	704.403	502.307	548.46	472.812	579.867	-0.293597	0.0233963	0.229724	Nipal3
ENSMUSG00000007035	12.4827	12.6222	9.43883	2.36723	23.7957	15.8398	22.3579	18.5769	9.22773	20.1425	-1.11025	0.0234003	0.229724	Msh5
ENSMUSG00000027254	4187.94	3963.36	4282.08	4606.63	3629.4	3120.43	1963.77	4166.53	4260	3220.03	0.404059	0.0234107	0.229724	Map1a
ENSMUSG00000105769	22.8849	30.5036	26.219	37.8757	13.5975	13.9763	18.6316	19.4615	29.3708	16.4167	0.824305	0.0234355	0.229789	Gm43351
ENSMUSG00000001552	1297.16	1722.93	1758.77	1903.26	1407.34	1199.16	1114.91	1588.77	1670.53	1327.55	0.331755	0.0234599	0.229789	Jup
ENSMUSG00000022485	165.395	158.829	186.679	188.195	140.508	103.424	131.166	157.461	174.775	133.14	0.39224	0.0234624	0.229789	Hoxc5
ENSMUSG00000032121	166.436	190.384	142.631	150.319	215.294	177.033	225.815	215.846	162.443	208.497	-0.360112	0.0234851	0.229789	Tmem218
ENSMUSG00000074340	13.5229	5.25923	10.4876	10.6525	2.26625	4.65875	2.23579	4.42307	9.98057	3.39597	1.55409	0.0234976	1	Ovgp1
ENSMUSG00000022967	3255.9	3880.26	3543.76	3619.5	4108.72	4873.05	3678.62	4293.91	3574.85	4238.58	-0.245583	0.023499	0.229789	Ifnar1
ENSMUSG00000040133	1871.36	1772.36	1820.65	1918.64	1592.04	1609.13	1477.11	1738.27	1845.75	1604.14	0.202561	0.0235038	0.229789	Gpr176
ENSMUSG00000113183	6.24134	1.05185	2.09752	1.18362	0	0	0	0	2.64358	0	3.9813	0.0235103	1	Gm47664
ENSMUSG00000041120	1860.96	1535.7	1657.04	1828.69	1352.95	1084.56	1383.21	1717.92	1720.6	1384.66	0.313069	0.0235621	0.230218	Nbl1
ENSMUSG00000041809	15.6033	19.9851	34.609	40.243	50.9907	50.3145	46.2063	38.0384	27.6101	46.3875	-0.753426	0.0236062	0.230507	Efhc1
ENSMUSG00000050390	1160.89	1551.47	1616.14	1554.09	1297.43	1183.32	1079.89	1275.61	1470.65	1209.06	0.28304	0.023748	0.23175	C77080
ENSMUSG00000096255	293.343	387.08	426.845	450.958	529.17	440.718	661.048	419.307	389.556	512.561	-0.397556	0.0237976	0.231781	Dynlt1b
ENSMUSG00000042644	1593.62	2020.6	1966.42	1915.09	1578.45	1537.39	1157.39	1771.88	1873.93	1511.28	0.310841	0.0238007	0.231781	Itpr3
ENSMUSG00000062031	729.196	618.486	657.572	636.786	550.7	532.961	526.156	615.691	660.51	556.377	0.247985	0.0238013	0.231781	Pgghg
ENSMUSG00000016024	237.171	268.221	364.968	126.647	301.412	491.964	365.179	318.461	249.252	369.254	-0.565927	0.0238093	0.231781	Lbp
ENSMUSG00000034667	4657.08	4070.65	4211.82	4076.37	3955.75	3765.2	3290.34	3673.8	4253.98	3671.27	0.213	0.0238837	0.232261	Xpot
ENSMUSG00000024773	1701.8	1644.04	1669.62	1594.33	1442.47	1411.6	968.842	1520.65	1652.45	1335.89	0.307788	0.0238913	0.232261	Atg2a
ENSMUSG00000109901	1081.83	1177.02	1088.61	1059.34	1201.11	1359.42	1549.4	1162.38	1101.7	1318.08	-0.259568	0.0239166	0.232261	Chmp1b
ENSMUSG00000085133	73.8558	94.6662	93.3396	98.2402	80.452	64.2908	62.6021	46.8845	90.0254	63.5573	0.508574	0.0239434	0.232261	B930095G15Rik
ENSMUSG00000015217	162.275	179.866	113.266	127.831	189.232	220.825	193.023	171.615	145.809	193.674	-0.408192	0.023945	0.232261	Hmgb3
ENSMUSG00000021496	245.493	237.717	291.555	223.703	332.006	279.525	374.867	279.538	249.617	316.484	-0.342614	0.0239576	0.232261	Pcbd2
ENSMUSG00000034764	4.16089	5.25923	6.29255	4.73447	0	1.8635	1.49053	0	5.11179	0.838506	2.53833	0.0239588	1	1700006J14Rik
ENSMUSG00000040296	2727.46	3369.07	3525.93	3131.85	2666.25	2715.12	2674	2840.49	3188.58	2723.97	0.227177	0.0239606	0.232261	Ddx58
ENSMUSG00000064179	6.24134	7.36293	18.8777	11.8362	21.5294	18.635	43.2252	14.1538	11.0795	24.3859	-1.14962	0.0240314	0.232672	Tnnt1
ENSMUSG00000032294	60733.4	50732.7	57197.2	53527.9	47666.1	32437	52237.7	46733.3	55547.8	44768.5	0.311238	0.0240322	0.232672	Pkm
ENSMUSG00000021707	133.149	179.866	142.631	151.503	198.297	195.668	221.343	168.077	151.787	195.846	-0.368996	0.0240739	0.232921	Dhfr
ENSMUSG00000060538	292.303	455.45	384.895	395.328	482.712	440.718	528.391	465.307	381.994	479.282	-0.328286	0.0240872	0.232921	Tmem219
ENSMUSG00000026096	104.022	107.288	126.9	107.709	118.978	168.647	165.448	137.115	111.48	147.547	-0.408669	0.0241622	0.233418	Osgepl1
ENSMUSG00000043300	823.856	1177.02	980.59	909.017	1236.24	1200.09	1323.59	1023.5	972.62	1195.86	-0.298064	0.0241679	0.233418	B3galnt1
ENSMUSG00000031904	1270.11	1305.34	1398	1378.91	1151.26	1089.22	1082.12	1278.27	1338.09	1150.22	0.218353	0.0241896	0.233486	Slc7a6
ENSMUSG00000107143	3.12067	8.41478	3.14628	2.36723	16.9969	9.3175	6.70737	15.923	4.26224	12.2362	-1.49983	0.0242713	0.234104	Gm6598
ENSMUSG00000000486	20.8045	24.1925	19.9264	28.4068	23.7957	41.9288	46.9516	42.4615	23.3325	38.7844	-0.748582	0.024283	0.234104	Septin1
ENSMUSG00000085779	0	0	0	0	2.26625	2.79525	3.72631	1.76923	0	2.63926	-3.73917	0.0243309	1	Atcayos
ENSMUSG00000102875	9.36201	4.20739	4.19504	5.91808	1.13313	0.93175	1.49053	1.76923	5.92063	1.33116	2.13785	0.0244163	1	Gm37139
ENSMUSG00000027223	151.873	131.481	174.094	187.011	101.981	149.08	122.223	106.154	161.115	119.86	0.422973	0.0244543	0.235613	Mapk8ip1
ENSMUSG00000032754	1751.74	1606.17	1924.47	1615.64	1521.79	1113.44	1621.69	1386.19	1724.5	1410.78	0.289621	0.0245277	0.236177	Slc8b1
ENSMUSG00000037266	4830.79	5295	5265.82	5377.17	5631.64	5723.74	6485.28	5898.6	5192.2	5934.82	-0.193147	0.0245546	0.236294	Rsrp1
ENSMUSG00000058756	939.321	926.677	796.008	1015.54	1090.07	1184.25	921.89	1306.57	919.387	1125.7	-0.292002	0.0246623	0.237187	Thra
ENSMUSG00000015966	3.12067	6.31108	2.09752	3.55085	7.93189	13.9763	12.6695	7.96152	3.77003	10.6348	-1.50294	0.0246676	1	Il17rb
ENSMUSG00000039834	654.3	767.848	845.3	828.531	660.613	554.391	318.227	725.383	773.995	564.654	0.456477	0.0247142	0.237543	Zfp335
ENSMUSG00000001349	4429.27	4606.04	5065.51	4632.67	3768.78	3030.98	4836.76	3570.3	4683.37	3801.7	0.300632	0.0247419	0.237666	Cnn1
ENSMUSG00000110411	2.08045	1.05185	0	2.36723	10.1981	17.7033	0.745263	2.65384	1.37488	7.82512	-2.50993	0.0247458	1	Gm45457
ENSMUSG00000056383	295.423	296.621	314.628	332.596	351.269	454.694	397.97	329.076	309.817	383.252	-0.308411	0.0247581	0.237678	AI987944
ENSMUSG00000038217	256.935	222.992	187.728	169.257	266.285	221.757	290.652	314.038	209.228	273.183	-0.38435	0.0248042	0.237977	Tlcd2
ENSMUSG00000021381	7.28156	5.25923	10.4876	0	1.13313	0	1.49053	0.884614	5.7571	0.877066	2.70257	0.0248178	1	Barx1
ENSMUSG00000024875	1446.95	1710.3	1539.58	1515.03	1649.83	1902.63	1790.12	1868.3	1552.97	1802.72	-0.215484	0.0248191	0.237977	Yif1a
ENSMUSG00000005417	10172.3	8889.16	9365.42	10479.7	8257.09	8102.5	7249.17	9435.29	9726.66	8261.01	0.235658	0.0248855	0.238421	Mprip
ENSMUSG00000032067	404.647	450.191	313.579	374.023	473.647	534.825	586.522	383.038	385.61	494.508	-0.359694	0.0248954	0.238421	Pts
ENSMUSG00000045103	136.269	140.947	168.85	138.483	100.848	127.65	76.0168	124.731	146.137	107.311	0.44916	0.0250323	0.239589	Dmd
ENSMUSG00000037366	892.511	739.448	780.277	855.755	649.282	671.792	659.558	769.614	816.998	687.561	0.248256	0.0250711	0.239816	Pafah2
ENSMUSG00000050796	377.601	312.399	319.871	319.576	276.483	244.119	310.029	239.73	332.362	267.59	0.311725	0.0250958	0.239871	B3galt6
ENSMUSG00000020439	2204.23	2027.96	2207.64	2163.65	1797.14	1506.64	1756.58	2137.23	2150.87	1799.4	0.257328	0.0251126	0.239871	Smtn
ENSMUSG00000110631	1097.44	978.218	1079.17	1174.15	804.52	931.75	752.715	1061.54	1082.24	887.63	0.285782	0.0251298	0.239871	Gm42047
ENSMUSG00000044881	97.7809	206.162	183.533	158.605	217.56	204.053	271.276	203.461	161.52	224.088	-0.474034	0.0251371	0.239871	Coa4
ENSMUSG00000052560	478.502	536.442	620.865	635.602	497.443	495.691	411.385	452.038	567.853	464.139	0.292046	0.0251585	0.239932	Cpne8
ENSMUSG00000072964	295.423	288.206	237.02	284.068	308.21	379.222	334.623	333.499	276.179	338.889	-0.296395	0.0251986	0.24017	Bhlhb9
ENSMUSG00000034522	349.515	430.205	378.602	384.675	467.981	521.78	366.669	633.383	385.749	497.454	-0.366206	0.025224	0.240232	Zfp395
ENSMUSG00000086330	17.6838	25.2443	18.8777	56.8136	12.4644	13.9763	9.68842	21.2307	29.6548	14.3399	1.04221	0.0252393	0.240232	1700007J10Rik
ENSMUSG00000051790	1578.02	1174.91	1358.14	1607.35	1022.08	1045.42	769.856	1500.3	1429.61	1084.42	0.398842	0.0252503	0.240232	Nlgn2
ENSMUSG00000029512	1759.02	1812.33	1597.26	1793.18	1483.26	1430.24	1334.77	1685.19	1740.45	1483.36	0.230799	0.0252741	0.240315	Ulk1
ENSMUSG00000097589	274.619	281.895	262.19	260.396	336.539	360.587	345.057	279.538	269.775	330.43	-0.292064	0.0253279	0.240683	Dleu2
ENSMUSG00000067928	113.384	168.296	143.68	125.463	183.567	263.685	172.156	144.192	137.706	190.9	-0.4696	0.0253775	0.240878	Zfp760
ENSMUSG00000023904	1128.64	995.047	1027.78	1017.91	1167.12	1061.26	1383.95	1368.5	1042.35	1245.21	-0.257323	0.0253869	0.240878	Hcfc1r1
ENSMUSG00000044199	5.20111	8.41478	7.34131	8.28531	9.06501	19.5668	11.9242	26.5384	7.31063	16.7736	-1.20662	0.0253937	0.240878	S1pr4
ENSMUSG00000021886	477.462	483.85	392.236	435.571	522.371	580.48	679.68	453.807	447.28	559.085	-0.323206	0.0254101	0.240889	Gpr65
ENSMUSG00000038119	430.652	465.968	455.161	504.221	388.662	363.383	272.021	443.191	464.001	366.814	0.340887	0.0254941	0.241542	Cdon
ENSMUSG00000066036	12608.5	12532.8	12923.9	13830.6	10785.1	11027.3	5664.74	11842.3	12973.9	9829.86	0.40047	0.0255336	0.241703	Ubr4
ENSMUSG00000023809	923.718	812.026	852.641	918.486	784.124	783.602	600.682	755.46	876.718	730.967	0.263845	0.0255414	0.241703	Rps6ka2
ENSMUSG00000074781	1944.18	2686.42	2482.41	2504.53	2758.03	2860.47	3193.45	2710.46	2404.38	2880.6	-0.261039	0.0255699	0.241829	Ube2n
ENSMUSG00000038740	2408.12	2682.21	2755.09	2536.49	2286.65	2143.96	2356.52	2298.23	2595.48	2271.34	0.192362	0.0256255	0.242211	Mvb12b
ENSMUSG00000026475	401.526	327.124	360.773	301.822	470.248	429.537	462.063	363.576	347.811	431.356	-0.308987	0.0256497	0.242296	Rgs16
ENSMUSG00000029028	1815.19	1262.22	1267.95	1234.51	1222.64	996.973	1129.82	1148.23	1394.97	1124.42	0.311573	0.0257771	0.243355	Lrrc47
ENSMUSG00000091055	3.12067	5.25923	3.14628	2.36723	13.5975	21.4303	4.47158	5.30768	3.47335	11.2018	-1.66915	0.0257863	1	Siglec15
ENSMUSG00000030530	5480.93	5703.11	6075.46	6056.56	5165.92	4290.71	4015.48	5806.6	5829.02	4819.68	0.274476	0.0258038	0.243463	Furin
ENSMUSG00000024769	2190.71	1595.65	1721.01	1905.62	1502.53	1176.8	1124.6	1920.5	1853.25	1431.11	0.37323	0.0258596	0.243845	Cdc42bpg
ENSMUSG00000001089	4693.49	4556.6	5041.38	5464.76	4300.22	4157.47	3086.13	4637.14	4939.06	4045.24	0.288221	0.0259882	0.244913	Luzp1
ENSMUSG00000120323	2.08045	4.20739	1.04876	0	9.06501	9.3175	5.9621	5.30768	1.83415	7.41307	-1.98174	0.0260174	1	ENSMUSG00000120323
ENSMUSG00000107560	19.7642	33.6591	40.9016	30.774	12.4644	20.4985	13.4147	23	31.2747	17.3444	0.847276	0.0260315	0.244918	Gm44199
ENSMUSG00000006457	57.2123	37.8665	41.9504	37.8757	58.9226	96.902	52.9137	61.0383	43.7262	67.4442	-0.621379	0.0260327	0.244918	Actn3
ENSMUSG00000022013	425.451	437.568	484.527	419	518.972	562.777	651.36	445.845	441.637	544.739	-0.30384	0.0260348	0.244918	Dnajc15
ENSMUSG00000045348	116.505	72.5774	94.3883	129.014	77.0526	36.3383	68.5642	87.5768	103.121	67.383	0.613064	0.0260889	0.245086	Nyap1
ENSMUSG00000013629	2728.5	2175.22	2224.42	1983.74	2022.63	1859.77	1354.89	2039.92	2277.97	1819.3	0.325135	0.0260899	0.245086	Cad
ENSMUSG00000027996	494.106	285.051	362.871	413.082	262.885	324.249	198.24	353.845	388.777	284.805	0.449836	0.0260988	0.245086	Sfrp2
ENSMUSG00000118663	383.842	346.058	336.652	320.76	299.145	225.484	304.067	291.038	346.828	279.934	0.30939	0.0261316	0.245249	Spata5l1
ENSMUSG00000028459	2133.5	1446.29	2800.19	3155.52	1295.16	827.394	1887.75	1605.57	2383.87	1403.97	0.76354	0.0261765	0.245367	Cd72
ENSMUSG00000052302	45.7698	25.2443	35.6578	31.9576	16.9969	18.635	22.3579	23.8846	34.6574	20.4686	0.752561	0.0261942	0.245367	Tbc1d30
ENSMUSG00000020056	450.416	602.708	619.817	561.034	658.347	642.908	919.654	617.46	558.494	709.592	-0.346925	0.0262012	0.245367	Washc3
ENSMUSG00000094942	23.9251	33.6591	44.0479	24.8559	50.9907	71.7448	44.7158	38.923	31.622	51.5936	-0.70059	0.0262057	0.245367	Gm3604
ENSMUSG00000109472	0	0	2.09752	0	3.39938	3.727	2.23579	9.73075	0.524379	4.77323	-3.14725	0.026248	1	Gm18943
ENSMUSG00000074896	1081.83	1479.95	1503.92	1473.6	979.021	809.691	1449.54	1014.65	1384.83	1063.23	0.380174	0.0263161	0.246256	Ifit3
ENSMUSG00000033389	299.584	327.124	310.433	351.534	261.752	195.668	234.013	316.692	322.169	252.031	0.354151	0.0263453	0.246384	Arhgap44
ENSMUSG00000031137	63.4536	67.3182	58.7305	95.8729	55.5232	40.0653	38.7537	57.4999	71.3438	47.9605	0.575753	0.0263739	0.246507	Fgf13
ENSMUSG00000042133	1591.54	1654.56	1704.23	1769.51	1921.78	2078.73	2115.06	1713.5	1679.96	1957.27	-0.220837	0.0264029	0.246564	Ppig
ENSMUSG00000048096	1700.76	1848.1	2088.08	2052.39	1675.89	1478.69	1513.63	1819.65	1922.33	1621.97	0.24521	0.0264308	0.246564	Lmod1
ENSMUSG00000029071	1757.98	1689.27	1864.69	1932.85	1614.71	1236.43	1403.33	1754.19	1811.2	1502.16	0.270099	0.0264506	0.246564	Dvl1
ENSMUSG00000021876	5443.49	7854.14	7092.76	7197.57	8431.6	7786.64	9095.93	7882.79	6896.99	8299.24	-0.267082	0.0264569	0.246564	Rnase4
ENSMUSG00000015653	1878.64	2021.65	2302.03	2547.14	1809.6	1825.3	1576.23	2028.42	2187.37	1809.89	0.273285	0.0264574	0.246564	Steap2
ENSMUSG00000023828	1.04022	1.05185	3.14628	1.18362	0	25.1573	4.47158	5.30768	1.60549	8.73413	-2.44257	0.026524	1	Slc22a3
ENSMUSG00000034675	6213.25	5453.83	5954.85	5867.19	5231.65	4851.62	4569.21	5628.8	5872.28	5070.32	0.21201	0.0265463	0.247221	Dbn1
ENSMUSG00000030878	1662.28	1473.64	1545.87	1492.54	1275.9	1058.47	1485.31	1334.88	1543.58	1288.64	0.259838	0.0265589	0.247221	Cdr2
ENSMUSG00000030657	1172.33	1102.34	1100.15	1067.62	990.353	1042.63	631.238	887.268	1110.61	887.872	0.324546	0.0266052	0.247334	Xylt1
ENSMUSG00000009092	8.32178	13.674	10.4876	3.55085	16.9969	25.1573	20.8674	14.1538	9.00856	19.2938	-1.08984	0.0266084	0.247334	Derl3
ENSMUSG00000003847	3248.62	3606.78	3953.82	4458.68	3087.77	3422.32	1716.34	3288.99	3816.98	2878.86	0.407187	0.0266176	0.247334	Nfat5
ENSMUSG00000039220	1716.37	1553.58	1668.58	1619.19	1469.67	1329.61	1184.97	1566.65	1639.43	1387.72	0.241272	0.0267254	0.247929	Ppp1r10
ENSMUSG00000073471	123.787	214.577	202.41	220.153	338.805	213.371	296.615	207.884	190.232	264.169	-0.473372	0.026739	0.247929	Rsph3a
ENSMUSG00000030772	14612	13105	13724.1	14650.8	11556.8	11821.1	10809.3	13902.6	14023	12022.4	0.222058	0.0267464	0.247929	Dkk3
ENSMUSG00000020592	7431.35	6944.29	6933.35	7178.63	5808.41	5315.63	6038.86	7124.68	7121.91	6071.9	0.230022	0.026769	0.247929	Sdc1
ENSMUSG00000031659	5777.4	6359.47	6004.15	6049.46	5766.48	5087.36	4297.93	5428.87	6047.62	5145.16	0.233492	0.0267705	0.247929	Adcy7
ENSMUSG00000029587	535.715	437.568	477.185	516.057	421.523	370.837	401.697	443.191	491.631	409.312	0.264429	0.026775	0.247929	Zfp12
ENSMUSG00000114104	9.36201	8.41478	6.29255	3.55085	1.13313	4.65875	0	0	6.90505	1.44797	2.30108	0.0268031	1	Gm47585
ENSMUSG00000016128	1023.58	1190.69	1097	1146.92	943.895	913.115	693.84	1074.81	1114.55	906.414	0.299119	0.0268196	0.248144	Stard13
ENSMUSG00000028777	10.4022	5.25923	1.04876	2.36723	14.7306	12.1128	17.141	8.84614	4.76936	13.2076	-1.45963	0.0268293	0.248144	Gnat3
ENSMUSG00000082383	0	0	0	0	2.26625	6.52225	1.49053	0.884614	0	2.79091	-3.80746	0.0268574	1	Gm9670
ENSMUSG00000038668	1552.01	1214.88	1358.14	1511.48	1095.73	1182.39	1138.76	1321.61	1409.13	1184.62	0.249874	0.026982	0.249146	Lpar1
ENSMUSG00000051934	1415.74	1215.94	1350.8	1320.92	1147.86	1044.49	1032.93	1279.15	1325.85	1126.11	0.235985	0.0269829	0.249146	Spats2
ENSMUSG00000053460	1049.58	949.818	929.2	864.04	780.724	827.394	659.558	887.268	948.161	788.736	0.266694	0.0269845	0.249146	Ggcx
ENSMUSG00000024969	1856.8	1868.08	1885.67	1987.29	1682.69	1625.9	1448.05	1801.07	1899.46	1639.43	0.212819	0.0270526	0.249223	Mark2
ENSMUSG00000001918	1013.18	1019.24	970.102	913.752	1137.66	1238.3	1016.54	1183.61	979.068	1144.03	-0.223707	0.0270558	0.249223	Slc1a5
ENSMUSG00000024817	2469.49	2264.63	2495	2583.83	2196	2081.53	2154.55	2206.23	2453.24	2159.58	0.183855	0.0270619	0.249223	Uhrf2
ENSMUSG00000031740	18494.1	17587.9	17794.3	18686.9	15087.6	13454.5	12196.2	18879.4	18140.8	14904.4	0.28353	0.0270665	0.249223	Mmp2
ENSMUSG00000022971	1524.97	1697.68	1603.55	1565.92	1794.87	1761.94	1882.53	1821.42	1598.03	1815.19	-0.184039	0.0270763	0.249223	Ifnar2
ENSMUSG00000024049	898.752	647.938	704.766	708.986	905.368	1160.03	740.046	934.152	740.111	934.899	-0.336321	0.0270867	0.249223	Myom1
ENSMUSG00000041161	323.509	380.769	361.822	410.715	329.74	277.662	259.351	329.961	369.204	299.178	0.305203	0.0271105	0.249298	Otud3
ENSMUSG00000032518	21322.5	23925.3	22997.2	21076.7	25754.8	24196.6	31800.4	24011.1	22330.4	26440.7	-0.243787	0.0272205	0.249644	Rpsa
ENSMUSG00000032263	119.626	152.518	153.119	173.992	199.43	184.487	192.278	186.653	149.813	190.712	-0.349763	0.0272323	0.249644	Bckdhb
ENSMUSG00000034320	1973.3	1832.32	2092.27	1755.3	1683.83	1773.12	1183.48	1612.65	1913.3	1563.27	0.29244	0.0272577	0.249644	Slc26a2
ENSMUSG00000034765	140.43	154.622	95.4371	99.4238	180.167	192.872	205.693	114.115	122.478	173.212	-0.49905	0.0272624	0.249644	Dusp5
ENSMUSG00000051736	34.3274	31.5554	23.0727	34.3249	45.3251	61.4955	41.7347	43.3461	30.8201	47.9753	-0.638247	0.0272757	0.249644	Fam229b
ENSMUSG00000079067	47.8502	59.9553	51.3892	49.7119	61.1888	77.3353	91.6673	67.2306	52.2267	74.3555	-0.516431	0.027278	0.249644	Hmgn2-ps1
ENSMUSG00000051727	65.534	66.2664	59.7793	61.548	61.1888	18.635	38.7537	40.6922	63.2819	39.8174	0.678965	0.027279	0.249644	Kctd14
ENSMUSG00000036054	804.092	637.419	684.84	681.763	574.495	552.528	596.21	637.806	702.029	590.26	0.249862	0.0272823	0.249644	Sugp2
ENSMUSG00000035666	2234.4	1941.71	2088.08	2298.58	1880.99	1809.46	1458.48	2007.19	2140.69	1789.03	0.259379	0.0273046	0.249644	Gtf3c4
ENSMUSG00000022867	3251.74	3530	3435.73	3664.48	3073.04	3158.63	2940.06	3102.34	3470.49	3068.52	0.177605	0.0273048	0.249644	Usp25
ENSMUSG00000054999	11.4425	11.5703	10.4876	15.387	7.93189	1.8635	3.72631	6.1923	12.2218	4.9285	1.3343	0.0273549	0.249959	Naaladl1
ENSMUSG00000007867	308.946	277.688	315.676	308.924	349.003	329.84	435.233	366.23	302.809	370.077	-0.292209	0.027458	0.250757	Ift43
ENSMUSG00000030966	630.375	620.59	621.914	654.54	491.777	481.715	587.267	569.691	631.855	532.613	0.244106	0.0274963	0.250874	Trim21
ENSMUSG00000016239	638.697	563.79	577.866	601.277	491.777	574.89	430.762	485.653	595.408	495.77	0.265458	0.0275023	0.250874	Lonrf3
ENSMUSG00000021690	1447.99	1152.82	1137.9	1241.61	1024.35	1162.82	822.77	1068.61	1245.08	1019.64	0.288968	0.027605	0.251667	Jmy
ENSMUSG00000026494	3398.41	3544.72	3539.56	4495.37	2744.43	2633.13	1786.39	4023.22	3744.52	2796.79	0.421087	0.0276361	0.251806	Kif26b
ENSMUSG00000029179	275.659	285.051	285.262	233.172	342.204	320.522	325.68	319.346	269.786	326.938	-0.274826	0.0277001	0.25219	Zcchc4
ENSMUSG00000047246	63.4536	97.8218	72.3644	85.2204	67.9876	41.9288	61.8568	47.7691	79.715	54.8856	0.540384	0.0277174	0.25219	H2bc6
ENSMUSG00000021280	173.717	163.036	142.631	169.257	182.433	230.142	175.137	251.23	162.16	209.736	-0.371743	0.0277257	0.25219	Exoc3l4
ENSMUSG00000039377	740.639	758.382	784.472	775.269	838.514	832.985	962.88	911.152	764.69	886.382	-0.214448	0.0277698	0.252241	Hlx
ENSMUSG00000020717	300.624	241.925	221.288	227.254	261.752	443.513	242.21	405.153	247.773	338.157	-0.448225	0.0277781	0.252241	Pecam1
ENSMUSG00000027646	2089.81	2313.01	2175.13	2324.62	1883.26	1579.32	1728.26	2239.84	2225.64	1857.67	0.260736	0.0277787	0.252241	Src
ENSMUSG00000120509	0	0	1.04876	0	1.13313	10.2493	1.49053	1.76923	0.26219	3.66053	-3.48267	0.0278001	1	ENSMUSG00000120509
ENSMUSG00000024673	0	11.5703	11.5363	5.91808	7.93189	27.9525	21.6126	19.4615	7.25619	19.2396	-1.41273	0.0278389	0.252607	Ms4a1
ENSMUSG00000066440	1874.48	1987.99	2035.64	1903.26	1737.08	1533.66	1054.55	1857.69	1950.34	1545.74	0.336225	0.0278635	0.252607	Zfyve26
ENSMUSG00000036188	601.249	615.33	600.939	568.136	670.811	743.537	697.566	660.806	596.413	693.18	-0.216822	0.0278667	0.252607	Ankmy2
ENSMUSG00000033737	0	6.31108	1.04876	7.1017	0	0	0	0.884614	3.61538	0.221153	3.69866	0.0278853	1	Fndc3c1
ENSMUSG00000026837	89780.6	67670.6	63949.1	61441.5	60494.2	47627.3	45055.6	69422.7	70710.5	55650	0.345558	0.0279423	0.253052	Col5a1
ENSMUSG00000051517	109.223	102.029	113.266	113.627	82.7182	57.7685	87.1957	93.7691	109.536	80.3629	0.444267	0.0279564	0.253052	Arhgef39
ENSMUSG00000058748	153.953	204.058	218.142	218.969	220.96	295.365	316.737	212.307	198.781	261.342	-0.398409	0.0279634	0.253052	Zfp958
ENSMUSG00000003824	100.902	85.1996	116.412	111.26	123.511	147.217	197.495	107.038	103.443	143.815	-0.481001	0.0279904	0.253153	Syce2
ENSMUSG00000060671	4704.93	3974.93	4228.6	4539.17	3754.05	3468.91	2795.48	4297.45	4361.91	3578.97	0.285646	0.0280221	0.253296	Atp8b2
ENSMUSG00000096438	0	0	0	0	2.26625	0.93175	3.72631	3.53845	0	2.61569	-3.72819	0.0280491	1	Gapdh-ps15
ENSMUSG00000070461	254.855	325.021	321.969	336.147	273.084	224.552	234.013	266.269	309.498	249.479	0.312217	0.0281926	0.254486	9230112E08Rik
ENSMUSG00000070394	589.806	467.02	493.965	531.444	733.133	532.029	804.139	559.076	520.559	657.094	-0.336381	0.0281982	0.254486	Tmem256
ENSMUSG00000053040	453.537	583.775	420.552	484.099	592.625	684.836	606.644	513.076	485.491	599.295	-0.303779	0.0282017	0.254486	Aph1c
ENSMUSG00000058470	36.4078	29.4517	37.7553	16.5706	40.7926	57.7685	46.2063	47.7691	30.0464	48.1341	-0.674439	0.0282524	0.254799	Gm8369
ENSMUSG00000089753	1.04022	5.25923	3.14628	3.55085	13.5975	15.8398	8.19789	3.53845	3.24915	10.2934	-1.65596	0.0282904	1	Cd300ld2
ENSMUSG00000058818	2421.64	3430.07	2732.02	3071.48	3299.66	4004.66	3350.7	3403.11	2913.8	3514.53	-0.270523	0.0283533	0.25518	Pirb
ENSMUSG00000021338	755.202	787.833	974.297	653.356	739.932	668.065	479.204	610.383	792.672	624.396	0.346665	0.0283556	0.25518	Carmil1
ENSMUSG00000027224	8.32178	10.5185	29.3653	14.2034	12.4644	3.727	4.47158	4.42307	15.6022	6.27151	1.3527	0.0283581	0.25518	Duoxa1
ENSMUSG00000026313	1110.96	1007.67	1051.91	1265.29	973.356	949.453	728.122	999.613	1108.95	912.636	0.281872	0.0283587	0.25518	Hdac4
ENSMUSG00000068289	18.724	13.674	27.2677	21.3051	6.79876	4.65875	14.9053	11.5	20.2427	9.46569	1.06985	0.0283835	0.25526	Cma2
ENSMUSG00000041695	989.252	984.529	1146.29	1406.14	847.579	1063.13	716.943	961.575	1131.55	897.306	0.334576	0.0284329	0.25542	Kcnj2
ENSMUSG00000022614	2347.78	2267.78	2280	2092.63	2010.17	1802	1768.51	2157.57	2247.05	1934.56	0.216556	0.0284335	0.25542	Lmf2
ENSMUSG00000040690	5365.47	3959.15	3553.2	3697.62	3363.12	2381.55	2864.79	4154.15	4143.86	3190.9	0.377125	0.0285312	0.256154	Col16a1
ENSMUSG00000121092	1252.43	886.707	886.201	873.509	1061.74	1427.44	1908.62	907.614	974.711	1326.35	-0.445001	0.0285767	0.256284	ENSMUSG00000121092
ENSMUSG00000045095	372.4	417.583	445.723	453.325	330.873	326.113	217.617	416.653	422.258	322.814	0.38906	0.0285779	0.256284	Magi1
ENSMUSG00000049692	2.08045	4.20739	0	4.73447	0	0	0	0	2.75557	0	4.03038	0.0286299	1	Tmem239
ENSMUSG00000045679	1450.07	2054.26	1890.91	1898.52	2092.88	2351.74	2135.18	2141.65	1823.44	2180.36	-0.258059	0.0286681	0.256949	Pqlc3
ENSMUSG00000029211	21.8447	12.6222	17.8289	9.46893	7.93189	0.93175	7.45263	8.84614	15.4412	6.2906	1.29854	0.0287032	0.257119	Gabra4
ENSMUSG00000042978	504.508	482.798	462.503	499.486	416.991	348.475	366.669	474.153	487.324	401.572	0.279966	0.0288449	0.258204	Sbk1
ENSMUSG00000025395	137.309	190.384	176.192	170.441	199.43	203.122	228.796	217.615	168.581	212.241	-0.334767	0.0288568	0.258204	Prim1
ENSMUSG00000004383	1828.71	1552.53	1516.51	1716.24	1333.69	1370.6	1180.5	1627.69	1653.5	1378.12	0.262982	0.028882	0.258285	Large1
ENSMUSG00000034330	3111.31	3403.78	3450.42	3154.34	3035.65	2789.66	2934.1	2817.49	3279.96	2894.23	0.180736	0.0290192	0.259248	Plcg2
ENSMUSG00000016487	10222.3	8940.7	9469.25	10122.3	8489.39	8545.08	7450.39	9113.29	9688.63	8399.54	0.206056	0.0290222	0.259248	Ppfibp1
ENSMUSG00000002329	533.634	515.405	467.747	459.243	554.099	582.344	701.292	543.153	494.007	595.222	-0.270231	0.0290515	0.259358	Mdp1
ENSMUSG00000029458	1849.52	1747.12	1843.72	1686.65	1613.57	1543.91	1482.33	1625.04	1781.75	1566.21	0.186704	0.0290672	0.259358	Brap
ENSMUSG00000057497	533.634	552.22	498.161	458.06	622.087	597.252	662.539	547.576	510.518	607.363	-0.250222	0.0291292	0.259767	Fam136a
ENSMUSG00000120034	4.16089	12.6222	1.04876	5.91808	13.5975	23.2938	11.9242	12.3846	5.93747	15.3	-1.36415	0.0291524	0.259828	ENSMUSG00000120034
ENSMUSG00000022860	0	0	1.04876	0	2.26625	8.38575	0.745263	2.65384	0.26219	3.51278	-3.41695	0.029183	1	Chodl
ENSMUSG00000059834	132.108	137.792	137.387	142.034	168.836	190.077	184.825	150.384	137.33	173.531	-0.339147	0.0291871	0.259992	Sclt1
ENSMUSG00000026509	11480.9	10044.1	10145.7	10701.1	9678.04	8967.16	8970.73	9724.56	10592.9	9335.12	0.182434	0.02923	0.260229	Capn2
ENSMUSG00000050619	1196.26	1087.61	1183	1225.04	1059.47	992.314	965.861	1065.07	1172.98	1020.68	0.201111	0.029257	0.260324	Zscan29
ENSMUSG00000041460	1.04022	5.25923	0	0	7.93189	13.9763	2.23579	7.07691	1.57486	7.80521	-2.28026	0.0292727	1	Cacna2d4
ENSMUSG00000029594	686.547	758.382	661.767	629.684	626.619	538.552	535.099	611.268	684.095	577.884	0.245293	0.029288	0.260348	Rbm19
ENSMUSG00000043932	0	1.05185	0	1.18362	3.39938	6.52225	4.47158	2.65384	0.558866	4.26176	-2.97997	0.0292959	1	Klri2
ENSMUSG00000018387	221.567	225.095	206.606	194.113	191.498	118.332	152.034	189.307	211.845	162.793	0.383511	0.0293401	0.260348	Shroom1
ENSMUSG00000044576	38.4882	56.7997	33.5603	57.9972	37.3932	21.4303	20.1221	35.3845	46.7114	28.5825	0.71825	0.0293414	0.260348	Garem2
ENSMUSG00000081665	64.4938	133.585	60.828	107.709	106.514	166.783	114.025	159.23	91.6539	136.638	-0.578424	0.0293487	0.260348	Pira1
ENSMUSG00000073902	143.551	231.406	240.166	291.17	265.152	439.786	248.173	314.922	226.573	317.008	-0.485686	0.0293546	0.260348	Gvin3
ENSMUSG00000031221	1041.26	1183.33	1123.22	1259.37	1307.63	1413.46	1667.9	1173.88	1151.79	1390.72	-0.272952	0.0293724	0.260348	Igbp1
ENSMUSG00000018378	1068.31	858.307	974.297	1019.09	760.328	748.195	716.943	992.537	980.002	804.501	0.284559	0.0293936	0.260348	Cuedc1
ENSMUSG00000060181	1025.66	928.781	1048.76	1150.48	874.774	808.759	921.145	935.037	1038.42	884.929	0.229809	0.0293997	0.260348	Slc35e3
ENSMUSG00000037772	686.547	827.804	759.302	829.715	946.161	792.919	1205.09	886.383	775.842	957.638	-0.304935	0.0294067	0.260348	Mrpl23
ENSMUSG00000032384	1727.81	1738.7	1870.99	2073.7	1503.66	1621.25	1240.86	1773.65	1852.8	1534.85	0.271776	0.0294562	0.260543	Csnk1g1
ENSMUSG00000025078	1231.62	1138.1	1235.44	1247.53	1160.32	1064.06	936.795	1012	1213.17	1043.29	0.219061	0.0294615	0.260543	Nhlrc2
ENSMUSG00000030663	1704.93	2013.24	2189.81	2154.18	2348.97	2339.62	2648.66	2185	2015.54	2380.56	-0.240557	0.0295181	0.260898	1110004F10Rik
ENSMUSG00000068417	32.2469	41.022	40.9016	29.5904	56.6563	47.5193	61.8568	48.6538	35.9402	53.6715	-0.57725	0.0295567	0.261055	Pnp2
ENSMUSG00000050106	286.061	339.747	224.434	221.336	405.659	412.765	276.492	319.346	267.895	353.566	-0.396916	0.0295808	0.261055	Tmc8
ENSMUSG00000028654	31.2067	34.711	22.0239	9.46893	14.7306	4.65875	9.68842	16.8077	24.3526	11.4714	1.09881	0.029585	0.261055	Mycl
ENSMUSG00000038623	945.563	1183.33	948.078	923.221	1214.71	1235.5	1177.52	1101.34	1000.05	1182.27	-0.240963	0.0297261	0.262156	Tm6sf1
ENSMUSG00000030629	1961.86	2043.74	2139.47	2007.41	2269.65	2426.28	2760.45	2093	2038.12	2387.34	-0.228616	0.0298421	0.263033	Zfand6
ENSMUSG00000082741	0	0	1.04876	0	3.39938	3.727	3.72631	1.76923	0.26219	3.15548	-3.26873	0.0298708	1	Gm9703
ENSMUSG00000085591	0	0	1.04876	0	10.1981	5.5905	0	0.884614	0.26219	4.16831	-3.64547	0.029899	1	Gm13479
ENSMUSG00000051457	166.436	208.266	168.85	213.051	129.176	154.671	142.345	164.538	189.151	147.683	0.353561	0.0299039	0.263432	Spn
ENSMUSG00000009035	3503.47	4026.47	4187.69	4160.41	3622.61	2868.86	2772.38	3857.8	3969.51	3280.41	0.275337	0.0299223	0.263448	Tmem184b
ENSMUSG00000085465	6.24134	16.8296	13.6339	18.9379	4.53251	4.65875	3.72631	9.73075	13.9107	5.66208	1.29185	0.0299947	0.26394	Gm15347
ENSMUSG00000017858	731.277	780.47	783.423	758.698	827.182	947.59	1014.3	807.652	763.467	899.182	-0.237278	0.0301727	0.26536	Ift52
ENSMUSG00000028223	970.528	868.826	905.079	823.797	1023.21	999.768	1231.92	971.306	892.057	1056.55	-0.244748	0.0302223	0.265649	Decr1
ENSMUSG00000035274	285.021	281.895	282.116	255.661	202.83	232.938	242.956	229.115	276.173	226.959	0.280596	0.0302602	0.265733	Tpbg
ENSMUSG00000037600	5.20111	2.10369	0	3.55085	0	0	0	0	2.71391	0	4.012	0.0302649	1	Kdf1
ENSMUSG00000020102	757.282	895.122	809.642	835.633	971.09	1169.35	886.117	915.575	824.42	985.532	-0.257078	0.0302748	0.265733	Slc16a7
ENSMUSG00000072663	11.4425	11.5703	11.5363	15.387	23.7957	20.4985	21.6126	24.7692	12.484	22.669	-0.864002	0.0302818	0.265733	Spef2
ENSMUSG00000030104	8757.64	7968.79	8227.51	8168.14	7492.23	7701.85	7187.31	7171.56	8280.52	7388.24	0.164592	0.0303224	0.265857	Edem1
ENSMUSG00000002043	379.681	331.332	274.775	274.599	433.988	302.819	485.166	403.384	315.097	406.339	-0.36688	0.0303484	0.265857	Trappc6a
ENSMUSG00000026170	381.762	341.85	331.408	316.026	352.402	452.831	439.705	416.653	342.761	415.398	-0.278847	0.0303693	0.265857	Cyp27a1
ENSMUSG00000024481	13.5229	7.36293	22.0239	15.387	3.39938	3.727	5.9621	10.6154	14.5742	5.92596	1.27919	0.0303785	0.265857	Lvrn
ENSMUSG00000039178	400.486	452.294	418.455	450.958	503.108	495.691	591.739	467.961	430.548	514.625	-0.259261	0.03043	0.265857	Tbc1d19
ENSMUSG00000011589	57.2123	37.8665	47.1942	78.1187	33.9938	13.9763	32.7916	47.7691	55.0979	32.1327	0.773524	0.0304398	0.265857	Fsd1
ENSMUSG00000024044	2530.86	2504.45	2674.34	2586.2	2283.25	2361.99	1807.26	2330.07	2573.96	2195.64	0.229918	0.0304404	0.265857	Epb41l3
ENSMUSG00000079224	53.0514	84.1478	90.1933	110.076	88.3839	153.739	193.768	84.9229	84.3672	130.203	-0.633068	0.0304413	0.265857	Gm6565
ENSMUSG00000026854	761.443	581.671	635.548	628.5	586.96	456.558	489.638	599.768	651.791	533.231	0.291003	0.0304523	0.265857	Usp20
ENSMUSG00000031608	1268.03	1163.34	1312	1357.61	1146.72	1146.05	1119.38	964.229	1275.24	1094.1	0.221148	0.0304628	0.265857	Galnt7
ENSMUSG00000022858	2100.21	2253.06	2198.2	2129.33	2419.23	2698.35	2919.19	2172.61	2170.2	2552.34	-0.234348	0.0304808	0.265869	Tra2b
ENSMUSG00000038167	146.671	102.029	143.68	138.483	97.4489	114.605	70.8	107.038	132.716	97.4731	0.449265	0.0305009	0.265898	Plekhg6
ENSMUSG00000102243	2.08045	7.36293	5.24379	1.18362	0	0.93175	0	0.884614	3.9677	0.454091	3.10839	0.0305086	1	Gm37718
ENSMUSG00000031441	5200.07	5130.91	5348.67	5933.47	4496.25	4656.89	2826.04	5119.26	5403.28	4274.61	0.338237	0.0305274	0.265977	Atp11a
ENSMUSG00000041570	2371.71	1963.8	2167.78	2245.32	1942.18	2018.17	1526.3	1891.3	2187.15	1844.49	0.246455	0.0305507	0.265977	Camsap2
ENSMUSG00000026791	527.393	637.419	508.648	544.464	660.613	692.29	582.795	723.614	554.481	664.828	-0.261061	0.03056	0.265977	Slc2a8
ENSMUSG00000042292	2064.84	2154.18	2370.2	2403.92	1993.17	1931.52	1558.34	2095.65	2248.29	1894.67	0.247338	0.0307304	0.267314	Mrtfa
ENSMUSG00000010721	248.613	293.465	248.556	303.006	327.474	390.403	298.105	332.615	273.41	337.149	-0.302354	0.0307914	0.267699	Lmbr1
ENSMUSG00000069272	9.36201	7.36293	10.4876	8.28531	23.7957	21.4303	16.3958	11.5	8.87446	18.2804	-1.03074	0.0308437	0.268007	H2ac8
ENSMUSG00000034795	193.481	212.473	284.214	274.599	321.808	295.365	391.263	250.346	241.192	314.695	-0.385944	0.0308844	0.268214	Ccdc122
ENSMUSG00002076161	12.4827	8.41478	12.5851	18.9379	3.39938	9.3175	4.47158	4.42307	13.1051	5.40288	1.26859	0.03093	0.268464	Rn7sk
ENSMUSG00000041075	1540.57	1478.9	1545.87	1468.87	1213.58	1426.51	1322.1	1313.65	1508.55	1318.96	0.193313	0.0309561	0.268545	Fzd7
ENSMUSG00000032485	2057.56	1918.57	1989.5	2018.07	1657.76	1674.35	1559.09	1981.53	1995.92	1718.19	0.216219	0.0310373	0.269029	Scap
ENSMUSG00000040389	483.704	470.176	524.379	534.995	411.325	469.602	407.659	413.999	503.313	425.646	0.241502	0.0310631	0.269029	Wdr47
ENSMUSG00000058173	221.567	259.806	251.702	204.766	286.681	294.433	315.246	258.307	234.46	288.667	-0.299771	0.0310834	0.269029	Smco4
ENSMUSG00000030263	692.788	756.278	683.791	695.966	875.907	782.67	868.976	763.422	707.206	822.744	-0.21798	0.0310842	0.269029	Irag2
ENSMUSG00000025083	40.5687	27.348	40.9016	50.8955	47.5913	125.786	42.48	56.6153	39.9285	68.1182	-0.77215	0.0310964	0.269029	Afap1l2
ENSMUSG00000000686	303.745	299.776	281.067	291.17	242.489	245.982	171.41	271.576	293.94	232.864	0.339402	0.0311386	0.269077	Abhd15
ENSMUSG00000011096	2435.16	2112.11	2331.39	2121.04	2024.9	1416.26	1965.26	2029.3	2249.93	1858.93	0.275527	0.0311639	0.269077	Akt1s1
ENSMUSG00000105504	89.4592	231.406	138.436	166.89	175.635	307.478	226.56	203.461	156.548	228.283	-0.54576	0.0311699	0.269077	Gbp5
ENSMUSG00000069874	1245.15	1781.83	1858.4	1831.05	1177.32	1431.17	1292.29	1529.5	1679.11	1357.57	0.306188	0.0311834	0.269077	Irgm2
ENSMUSG00000059878	493.066	506.99	522.282	613.113	591.492	663.406	664.774	607.73	533.863	631.851	-0.245162	0.0312047	0.269077	Zfp422
ENSMUSG00000046295	105.063	88.3551	59.7793	55.63	47.5913	57.7685	52.1684	53.0768	77.2067	52.6513	0.553506	0.0312526	0.269077	Ankle1
ENSMUSG00000019883	294.383	222.992	200.313	233.172	183.567	185.418	193.768	191.961	237.715	188.679	0.332693	0.0312556	0.269077	Echdc1
ENSMUSG00000022297	165.395	227.199	173.045	228.438	139.375	141.626	134.147	189.307	198.519	151.114	0.391985	0.0312652	0.269077	Fzd6
ENSMUSG00000035967	903.954	1043.43	889.348	920.853	1087.8	1373.4	1006.85	1050.04	939.397	1129.52	-0.26549	0.031267	0.269077	Ints6l
ENSMUSG00000024740	21060.4	21150.5	20441.4	20377.1	19180.4	18023.8	15962.8	19529.6	20757.3	18174.2	0.191819	0.0312707	0.269077	Ddb1
ENSMUSG00000044042	2368.59	2435.03	2767.67	2710.48	2114.41	2497.09	1481.58	2185	2570.44	2069.52	0.313136	0.0313425	0.269454	Fmn1
ENSMUSG00000024011	2.08045	9.46662	6.29255	11.8362	24.9288	10.2493	12.6695	21.2307	7.41895	17.2696	-1.22065	0.031385	0.269454	Pi16
ENSMUSG00000044150	247.573	267.169	248.556	278.15	274.217	368.041	358.471	286.615	260.362	321.836	-0.309102	0.0314056	0.269454	Bclaf3
ENSMUSG00000053198	132.108	64.1627	95.4371	107.709	58.9226	65.2225	79.7431	73.4229	99.8543	69.3278	0.5205	0.0314086	0.269454	Prx
ENSMUSG00000052102	2438.28	3062.98	2620.85	2590.94	3206.75	3211.74	3067.5	2916.57	2678.26	3100.64	-0.211076	0.0314118	0.269454	Gnpda1
ENSMUSG00000023942	4076.63	4244.2	4127.92	4337.95	4742.14	4982.07	4212.97	5653.57	4196.68	4897.68	-0.222803	0.0314209	0.269454	Slc29a1
ENSMUSG00000039016	500.347	562.738	482.429	476.997	694.607	543.21	880.155	492.73	505.628	652.676	-0.368928	0.0314329	0.269454	Timm8b
ENSMUSG00000034353	223.648	397.598	327.213	258.028	446.452	317.727	444.177	383.038	301.622	397.848	-0.398794	0.0314985	0.269871	Ramp1
ENSMUSG00000121149	2.08045	3.15554	5.24379	1.18362	0	0	0	0.884614	2.91585	0.221153	3.40183	0.0315464	1	ENSMUSG00000121149
ENSMUSG00000022092	281.9	233.51	228.629	215.418	307.077	298.16	298.105	272.461	239.865	293.951	-0.291443	0.03164	0.270938	Ppp3cc
ENSMUSG00000034201	2261.44	2068.98	2024.1	2124.59	1955.78	1472.17	1681.31	2022.23	2119.78	1782.87	0.250086	0.0316932	0.271025	Gas2l1
ENSMUSG00000030203	604.369	433.361	518.087	564.585	486.111	425.81	338.349	451.153	530.101	425.356	0.319921	0.0317005	0.271025	Dusp16
ENSMUSG00000058145	123.787	130.429	98.5833	136.116	74.7864	78.267	63.3473	127.384	122.229	85.9463	0.507453	0.0317012	0.271025	Adamts17
ENSMUSG00000022185	3896.67	3965.46	4221.25	4234.98	3789.18	3400.89	3552.67	3711.84	4079.59	3613.64	0.175077	0.0317588	0.271372	Acin1
ENSMUSG00000003746	2546.47	2946.22	2543.24	2517.55	3026.58	3422.32	3028	2782.99	2638.37	3064.97	-0.216101	0.031777	0.271382	Man1a
ENSMUSG00000055493	84.258	120.962	73.4131	69.8334	97.4489	177.033	114.025	113.231	87.1167	125.434	-0.525322	0.0318324	0.271709	Epm2a
ENSMUSG00000037509	83.2178	95.7181	103.827	67.4661	111.046	119.264	117.006	118.538	87.5573	116.464	-0.409318	0.0318851	0.271958	Arhgef4
ENSMUSG00000026384	703.191	636.367	670.157	630.867	558.631	669.928	461.318	462.653	660.146	538.133	0.296524	0.0318957	0.271958	Ptpn4
ENSMUSG00000046311	488.905	636.367	599.89	661.642	678.743	813.418	728.867	661.691	596.701	720.68	-0.273291	0.031966	0.272412	Zfp62
ENSMUSG00000032300	3306.87	3652.01	3726.24	3947.36	3180.69	2607.97	2949	3596.84	3658.12	3083.62	0.246447	0.0319922	0.272489	1700017B05Rik
ENSMUSG00000021417	747.92	871.981	917.664	952.811	981.288	1017.47	1188.69	964.229	872.594	1037.92	-0.251658	0.0320545	0.272874	Eci2
ENSMUSG00000040761	3558.6	3374.33	3858.38	3818.35	3056.04	3141.86	1377.25	3229.72	3652.41	2701.22	0.43559	0.0320772	0.272874	Spen
ENSMUSG00000073468	1859.92	1878.6	1886.72	1694.94	2220.93	1904.5	2896.09	1939.07	1830.04	2240.15	-0.292061	0.0320945	0.272874	Sft2d1
ENSMUSG00000096141	0	0	0	0	2.26625	1.8635	2.98105	2.65384	0	2.44116	-3.62442	0.0321115	1	Dnah7a
ENSMUSG00000036026	1620.67	1604.07	1608.8	1692.57	1440.2	1212.21	1366.07	1580.8	1631.53	1399.82	0.220976	0.0321178	0.272874	Tmem63b
ENSMUSG00000073802	4386.62	3653.06	3531.17	3901.2	3185.22	2466.34	3501.24	3595.07	3868.01	3186.97	0.279238	0.032123	0.272874	Cdkn2b
ENSMUSG00000092277	17.6838	12.6222	4.19504	14.2034	5.66563	4.65875	3.72631	5.30768	12.1761	4.8396	1.34224	0.0321457	0.272922	Gm19684
ENSMUSG00000041351	280.86	232.458	235.971	287.619	233.424	205.917	157.996	220.269	259.227	204.401	0.346773	0.0321769	0.272941	Rap1gap
ENSMUSG00000027204	30055.2	30219.6	27454.4	29464.9	24091.4	25819.7	15594.6	27991.8	29298.5	23374.4	0.325939	0.0321822	0.272941	Fbn1
ENSMUSG00000002257	1460.47	1201.21	1201.88	1393.12	1024.35	955.044	1179.01	1234.92	1314.17	1098.33	0.257926	0.0322	0.272946	Def6
ENSMUSG00000057729	4.16089	17.8814	13.6339	11.8362	18.13	27.9525	16.3958	33.6153	11.8781	24.0234	-1.01735	0.0322176	0.27295	Prtn3
ENSMUSG00000037364	2454.93	2216.24	2348.17	2340.01	2065.69	1790.82	2071.09	2200.92	2339.84	2032.13	0.203339	0.0322723	0.273205	Srrt
ENSMUSG00000032307	1175.45	1107.59	1227.05	1086.56	1295.16	1579.32	1398.11	1170.34	1149.16	1360.73	-0.243786	0.032282	0.273205	Ube2q2
ENSMUSG00000041605	38.4882	30.5036	51.3892	49.7119	31.7275	13.0445	24.5937	32.7307	42.5232	25.5241	0.739299	0.0323212	0.273257	Inava
ENSMUSG00000061578	37.448	91.5107	55.5842	18.9379	94.0495	218.03	73.0358	89.346	50.8702	118.615	-1.21921	0.0323275	0.273257	Ksr2
ENSMUSG00000041609	44.7296	80.9922	84.9495	87.5876	95.1826	124.855	101.356	99.0767	74.5647	105.117	-0.498409	0.0323395	0.273257	Bicdl1
ENSMUSG00000101574	0	0	0	0	1.13313	4.65875	3.72631	0.884614	0	2.6007	-3.72176	0.0323834	1	1700112H15Rik
ENSMUSG00000049960	632.455	598.501	624.012	639.153	755.795	619.614	848.109	745.729	623.53	742.312	-0.252572	0.0323996	0.273542	Mrps16
ENSMUSG00000060981	66.5743	33.6591	53.4867	60.3644	36.2601	17.7033	36.5179	41.5768	53.5211	33.0145	0.694555	0.0324077	0.273542	H4c8
ENSMUSG00000001383	1284.68	1296.93	1127.42	1185.98	1452.67	1269.98	1949.61	1341.96	1223.75	1503.55	-0.297741	0.0324266	0.273542	Zmat2
ENSMUSG00000058006	1819.35	1747.12	1672.77	1736.37	1488.93	1580.25	855.562	1534.8	1743.9	1364.89	0.354369	0.032442	0.273542	Mdn1
ENSMUSG00000059657	3.12067	5.25923	2.09752	2.36723	4.53251	14.908	14.16	5.30768	3.21116	9.72705	-1.60811	0.0324506	1	Stfa2l1
ENSMUSG00000024940	3005.2	2870.49	2950.16	2995.73	2407.89	2310.74	2150.83	3066.07	2955.4	2483.88	0.250827	0.0325606	0.27432	Ltbp3
ENSMUSG00000030946	372.4	360.784	294.701	325.494	433.988	382.018	437.469	381.269	338.345	408.686	-0.272018	0.0325686	0.27432	Lhpp
ENSMUSG00000053411	102.982	126.222	92.2908	124.28	126.91	152.807	132.657	173.384	111.444	146.44	-0.396774	0.0325986	0.274427	Cbx7
[truncated: 550 more rows]

## Sheet: DEG_dKO_cont_vs_dKO_C2
gene_id	dKO_con_1	dKO_con_2	dKO_con_3	dKO_con_4	dKO_C2_5	dKO_C2_6	dKO_C2_7	dKO_C2_8	dKO_con	dKO_C2	log2FoldChange	pvalue	padj	gene_name
ENSMUSG00000051920	1114.47	1336.7	1260.84	1100.96	2527.62	3518.77	3081.6	2592.66	1203.24	2930.17	-1.28367	2.65161e-21	4.53982e-17	Rspo2
ENSMUSG00000037736	50.101	64.274	43.2028	74.431	220.747	499.847	336.281	188.169	58.0022	311.261	-2.41994	2.77845e-16	2.37849e-12	Limch1
ENSMUSG00000061353	3056.16	4461.02	3988.3	2889.37	8343.83	16511	12388.5	9323.12	3598.71	11641.6	-1.69366	5.70454e-16	3.25558e-12	Cxcl12
ENSMUSG00000031548	912.951	1039.43	1010.72	856.991	1805.74	2887.59	2477	1873.93	955.023	2261.06	-1.24294	1.26584e-14	5.41812e-11	Sfrp1
ENSMUSG00000041577	515.483	461.97	596.881	499.308	859.68	1187.73	1109.61	1244.44	518.41	1100.36	-1.08538	8.31607e-14	2.84759e-10	Prelp
ENSMUSG00000028036	87.9551	97.4153	111.418	90.9712	215.948	579.218	404.24	262.855	96.9398	365.565	-1.91351	1.67449e-12	4.77816e-09	Ptgfr
ENSMUSG00000006342	61.2345	53.2269	68.2149	69.2622	169.331	366.618	196.847	153.251	62.9846	221.512	-1.81438	4.20462e-11	1.02839e-07	Susd2
ENSMUSG00000025993	1364.97	1612.88	2360.24	1830.8	3693.06	5980.21	3774.08	3658.63	1792.22	4276.5	-1.25476	1.97195e-10	3.84762e-07	Slc40a1
ENSMUSG00000022878	3.34007	2.00856	4.54766	5.16882	24.6798	100.158	51.5553	29.0984	3.76628	51.373	-3.77083	2.02258e-10	3.84762e-07	Adipoq
ENSMUSG00000051855	706.981	808.447	999.349	864.227	1355.33	2643.8	1976.68	1767.24	844.751	1935.76	-1.19595	2.4806e-10	4.24704e-07	Mest
ENSMUSG00000048521	399.695	302.289	287.64	290.488	181.671	115.277	137.09	136.762	320.028	142.7	1.1586	2.86515e-10	4.45947e-07	Cxcr6
ENSMUSG00000040950	11.1336	7.02997	5.68458	17.574	40.4475	148.348	57.4138	64.9863	10.3555	77.7989	-2.9034	4.92061e-10	6.81646e-07	Mgl2
ENSMUSG00000039109	7654.32	6698.56	10615.4	7781.14	17186.1	20334	16516.4	13122.4	8187.35	16789.7	-1.03617	5.17575e-10	6.81646e-07	F13a1
ENSMUSG00000026678	71.2547	109.467	94.364	89.9375	174.815	275.908	222.625	190.109	91.2557	215.864	-1.23783	1.42316e-09	1.74042e-06	Rgs5
ENSMUSG00000025804	656.88	572.441	941.366	736.04	1659.03	1342.69	1558.38	1230.86	726.682	1447.74	-0.99519	1.56359e-09	1.78468e-06	Ccr1
ENSMUSG00000056071	259.412	223.955	441.123	251.205	504.565	1098.91	769.814	805.055	293.924	794.585	-1.43508	5.06404e-09	5.41884e-06	S100a9
ENSMUSG00000022122	906.271	1268.41	1740.62	841.484	2847.78	3300.5	3284.31	2101.87	1189.2	2883.61	-1.27799	5.7183e-09	5.759e-06	Ednrb
ENSMUSG00000032484	115.789	101.432	242.163	123.018	297.529	545.202	378.463	464.604	145.601	421.449	-1.53475	7.84237e-09	7.4594e-06	Ngp
ENSMUSG00000056054	159.21	168.719	256.943	169.537	283.818	597.171	556.563	467.514	188.602	476.266	-1.33526	1.05174e-08	9.47725e-06	S100a8
ENSMUSG00000022875	60.1212	109.467	71.6257	94.0725	181.671	362.838	357.372	154.221	83.8215	264.026	-1.65037	2.00247e-08	1.71421e-05	Kng1
ENSMUSG00000030109	146.963	60.2569	14.7799	68.2284	10.2833	11.3387	10.5454	4.84973	72.557	9.25427	2.96915	3.49167e-08	2.84671e-05	Slc6a12
ENSMUSG00000042793	270.545	151.647	181.906	240.867	95.2915	65.1975	70.3027	112.514	211.241	85.8263	1.29434	4.90905e-08	3.82036e-05	Lgr6
ENSMUSG00000022894	537.751	615.625	756.049	490.004	1011.19	1240.64	1399.02	931.148	599.857	1145.5	-0.932802	5.80425e-08	4.32063e-05	Adamts5
ENSMUSG00000026822	51.2143	38.1627	92.0901	48.5869	128.198	206.931	130.06	169.74	57.5135	158.732	-1.46922	9.03161e-08	6.44292e-05	Lcn2
ENSMUSG00000049723	3628.42	3304.09	4437.38	5539.94	6822.59	7368.26	8139.88	10418.2	4227.46	8187.23	-0.953516	1.06976e-07	7.32611e-05	Mmp12
ENSMUSG00000071847	2250.09	1630.95	1313.14	2011.71	855.567	699.219	790.905	1185.27	1801.47	882.741	1.02907	1.27431e-07	8.39133e-05	Apcdd1
ENSMUSG00000025498	1948.37	1682.17	952.735	1794.61	900.127	468.666	581.169	780.806	1594.47	682.692	1.22274	1.40196e-07	8.88997e-05	Irf7
ENSMUSG00000024140	715.887	763.254	792.43	584.077	1254.56	1445.68	1223.27	976.735	713.912	1225.06	-0.779422	1.5693e-07	9.5862e-05	Epas1
ENSMUSG00000023349	3502.62	3055.03	3723.4	3596.47	5112.15	7107.47	4914.16	5578.16	3469.38	5677.98	-0.710789	1.62373e-07	9.5862e-05	Clec4n
ENSMUSG00000031722	543.317	633.702	645.768	743.276	1561	4673.43	2042.29	1837.08	641.516	2528.45	-1.9786	1.93415e-07	0.000110382	Hp
ENSMUSG00000019966	250.505	283.207	284.229	293.589	389.392	734.18	692.481	461.694	277.883	569.437	-1.03271	2.51375e-07	0.000138832	Kitl
ENSMUSG00000079186	654.653	510.175	476.368	452.789	333.177	329.767	283.554	264.795	523.496	302.823	0.787126	3.5877e-07	0.000186348	Gzmc
ENSMUSG00000030107	796.049	838.575	386.551	669.879	392.135	182.364	249.574	276.434	672.764	275.127	1.28755	3.59179e-07	0.000186348	Usp18
ENSMUSG00000028459	2355.86	2003.54	1044.83	1761.53	883.674	616.069	1006.5	797.295	1791.44	825.884	1.11748	4.02319e-07	0.000202591	Cd72
ENSMUSG00000026981	894.024	835.562	585.511	955.198	1189.43	1862.38	1946.21	1380.23	817.574	1594.56	-0.962717	4.1832e-07	0.00020463	Il1rn
ENSMUSG00000030789	1002.02	1131.83	1529.15	1114.4	1981.24	2073.09	1723.59	2320.11	1194.35	2024.51	-0.761787	4.53233e-07	0.00021555	Itgax
ENSMUSG00000019278	207.084	171.732	194.413	215.023	291.359	532.918	362.059	355	197.063	385.334	-0.966421	4.84139e-07	0.000224026	Dpep1
ENSMUSG00000029373	836.13	1000.26	1352.93	837.349	2005.92	4027.12	1902.86	1682.86	1006.67	2404.69	-1.25642	5.39422e-07	0.000243038	Pf4
ENSMUSG00000018217	2204.44	2572.97	2919.6	1878.35	4024.86	3847.59	4347.05	3476.28	2393.84	3923.95	-0.713016	8.88318e-07	0.000389972	Pmp22
ENSMUSG00000030074	1451.82	1380.89	1416.6	1552.71	880.932	693.55	1058.06	991.284	1450.5	905.955	0.680066	9.16404e-07	0.000392244	Gxylt2
ENSMUSG00000032496	73.4814	52.2227	155.757	104.41	206.351	390.24	203.878	260.915	96.4679	265.346	-1.46203	1.31067e-06	0.000547317	Ltf
ENSMUSG00000035131	96.8619	48.2055	51.1612	63.0596	19.1954	11.3387	17.5757	31.0383	64.8221	19.787	1.7105	1.40789e-06	0.000573917	Brinp3
ENSMUSG00000060459	56.7811	90.3854	52.2981	57.8908	124.77	286.302	168.726	118.333	64.3388	174.533	-1.43568	1.45062e-06	0.000577581	Kng2
ENSMUSG00000040181	5.56678	21.0899	15.9168	10.3376	35.6486	88.8197	56.2421	40.7377	13.2278	55.362	-2.05544	1.50463e-06	0.000585472	Fmo1
ENSMUSG00000035692	1468.52	1371.85	768.555	1217.77	797.98	510.241	540.159	600.396	1206.67	612.194	0.977596	1.54864e-06	0.000589208	Isg15
ENSMUSG00000000142	351.82	277.182	253.532	346.311	185.784	146.458	153.494	205.628	307.211	172.841	0.827151	1.86128e-06	0.00069276	Axin2
ENSMUSG00000057346	391.901	332.417	211.466	278.083	186.47	158.742	144.12	144.522	303.467	158.463	0.933696	2.55724e-06	0.000931542	Apol9a
ENSMUSG00000030116	669.126	739.151	789.019	658.508	926.864	1059.22	1265.45	1068.88	713.951	1080.1	-0.59578	3.10889e-06	0.0011089	Mfap5
ENSMUSG00000026656	6410.7	6390.25	8502.99	6286.32	11273.9	10847.3	10682.5	9046.68	6897.56	10462.6	-0.601189	3.59194e-06	0.00125505	Fcgr2b
ENSMUSG00000069792	1421.75	1824.78	1937.3	1129.9	2603.72	3465.86	3327.66	2214.39	1578.44	2902.91	-0.87888	3.75617e-06	0.00127454	Wfdc17
ENSMUSG00000026208	59.0078	35.1499	57.9827	34.1142	98.0337	115.277	93.7369	96.0246	46.5636	100.768	-1.12101	3.7966e-06	0.00127454	Des
ENSMUSG00000029561	3397.96	3233.79	2147.63	2964.84	1846.87	828.669	1668.52	1521.84	2936.05	1466.48	1.00139	4.7251e-06	0.00154939	Oasl2
ENSMUSG00000026712	13939.2	17474.5	22364.3	12146.7	31575.8	36258.3	31901	22335.9	16481.2	30517.7	-0.888845	4.79631e-06	0.00154939	Mrc1
ENSMUSG00000068246	300.606	267.139	177.359	198.483	156.991	110.552	93.7369	96.0246	235.897	114.326	1.03645	4.89044e-06	0.00155054	Apol9b
ENSMUSG00000031626	590.078	619.642	698.066	794.965	904.926	1080.01	1022.9	1033.96	675.688	1010.45	-0.579704	5.17363e-06	0.00157867	Sorbs2
ENSMUSG00000087651	165.89	191.818	158.031	147.828	220.062	503.627	349.17	296.803	165.892	342.415	-1.04304	5.19939e-06	0.00157867	1500009L16Rik
ENSMUSG00000106734	603.439	810.455	577.553	678.149	445.608	325.042	435.876	433.566	667.399	410.023	0.703219	5.25579e-06	0.00157867	Gm20559
ENSMUSG00000076937	1.11336	8.03425	2.27383	5.16882	19.1954	15.1183	32.8079	45.5874	4.14757	28.1772	-2.73204	5.46643e-06	0.00161363	Iglc2
ENSMUSG00000040147	141.396	168.719	140.978	175.74	211.149	271.184	278.867	287.104	156.708	262.076	-0.736222	6.50492e-06	0.00188764	Maob
ENSMUSG00000006344	273.885	345.473	388.825	312.197	510.049	959.064	535.472	539.29	330.095	635.969	-0.945989	6.80104e-06	0.00193386	Ggt5
ENSMUSG00000015568	4456.76	6902.43	6441.76	5410.72	9010.19	9548.12	11562.4	7990.41	5802.92	9527.79	-0.71524	6.8901e-06	0.00193386	Lpl
ENSMUSG00000004359	5.56678	11.0471	13.643	18.6078	37.7053	42.5201	33.9796	42.6776	12.2162	39.2206	-1.67925	8.31244e-06	0.00229544	Spic
ENSMUSG00000036218	10.0202	2.00856	2.27383	5.16882	15.0821	38.7405	31.6362	25.2186	4.86785	27.6694	-2.50648	8.54256e-06	0.00230161	Pdzrn4
ENSMUSG00000073530	167.003	168.719	217.151	120.95	225.546	374.177	319.877	387.978	168.456	326.894	-0.955679	8.60365e-06	0.00230161	Pappa2
ENSMUSG00000021835	326.213	267.139	287.64	292.555	425.041	732.29	490.947	428.716	293.387	519.249	-0.823293	9.34268e-06	0.00246086	Bmp4
ENSMUSG00000022026	10.0202	9.03854	14.7799	16.5402	32.9064	36.8507	39.8382	40.7377	12.5947	37.5833	-1.57406	1.10313e-05	0.00286163	Olfm4
ENSMUSG00000048376	173.683	133.569	183.043	125.085	244.741	341.106	299.958	220.178	153.845	276.496	-0.84618	1.18672e-05	0.00303252	F2r
ENSMUSG00000022587	11897.3	10994.9	8812.23	10063.7	7456.04	4854.85	7624.32	5902.12	10442	6459.33	0.692951	1.211e-05	0.00304905	Ly6e
ENSMUSG00000057666	2091.99	1862.94	1254.02	241.901	126.141	103.938	134.747	318.142	1362.71	170.742	2.99677	1.26268e-05	0.00312054	Gapdh
ENSMUSG00000034641	1072.16	1018.34	1122.14	1124.74	1455.42	1318.12	1691.95	1676.07	1084.34	1535.39	-0.501169	1.27585e-05	0.00312054	Cd300ld
ENSMUSG00000029322	611.232	513.188	346.759	377.324	269.421	212.6	308.16	202.719	462.126	248.225	0.897621	1.32345e-05	0.00317815	Plac8
ENSMUSG00000028037	1127.83	1086.63	692.381	830.113	592.315	271.184	585.856	357.91	934.239	451.816	1.04788	1.33653e-05	0.00317815	Ifi44
ENSMUSG00000035095	651.313	576.458	352.444	784.627	287.246	248.506	268.322	394.768	591.21	299.71	0.980407	1.45017e-05	0.00338455	Fam167a
ENSMUSG00000074896	1169.02	1483.32	601.428	1156.78	732.168	360.948	476.886	493.702	1102.64	515.926	1.09456	1.46286e-05	0.00338455	Ifit3
ENSMUSG00000042367	285.019	201.861	208.056	230.529	113.801	91.6544	142.949	159.071	231.366	126.869	0.870715	1.55354e-05	0.00354643	Gjb3
ENSMUSG00000017737	72.3681	71.304	103.459	83.7349	107.631	213.545	169.898	178.47	82.7166	167.386	-1.01409	1.69639e-05	0.00382157	Mmp9
ENSMUSG00000025650	528.844	444.897	528.666	486.903	322.894	306.145	231.999	380.219	497.327	310.314	0.67712	1.75791e-05	0.00387707	Col7a1
ENSMUSG00000072875	11.1336	12.0514	28.4229	22.7428	59.6429	136.064	36.323	46.5574	18.5877	69.6469	-1.91108	1.78484e-05	0.00387707	Gpr27
ENSMUSG00000023960	301.719	276.177	261.491	323.568	366.769	451.658	497.977	461.694	290.739	444.525	-0.608927	1.78897e-05	0.00387707	Enpp5
ENSMUSG00000029334	473.176	365.559	386.551	417.641	280.39	236.223	299.958	272.555	410.732	272.281	0.593622	1.86419e-05	0.0039896	Prkg2
ENSMUSG00000040483	1063.25	1152.92	702.614	1030.66	680.751	380.791	623.35	515.041	987.362	549.983	0.84388	1.9273e-05	0.00407374	Xaf1
ENSMUSG00000033083	480.969	574.449	706.024	570.638	862.422	1041.27	844.804	814.754	583.02	890.812	-0.611939	1.98373e-05	0.00409422	Tbc1d4
ENSMUSG00000022651	33.4007	20.0856	40.929	28.9454	51.4163	121.891	69.1309	79.5355	30.8402	80.4934	-1.38604	1.98482e-05	0.00409422	Retnlg
ENSMUSG00000027397	4977.81	3477.83	3665.42	5018.93	2803.21	2219.55	2665.64	3104.8	4284.99	2698.3	0.667178	2.03749e-05	0.00415283	Slc20a1
ENSMUSG00000049037	493.216	497.119	502.517	640.934	767.816	709.613	899.874	786.626	533.447	790.982	-0.566867	2.08275e-05	0.00419516	Clec4a1
ENSMUSG00000000627	685.827	505.154	497.969	841.484	351.002	288.192	288.241	455.874	632.608	345.827	0.87055	2.17976e-05	0.0043395	Sema4f
ENSMUSG00000102813	193.724	239.019	181.906	190.213	122.028	106.773	112.484	146.462	201.215	121.937	0.722655	2.64229e-05	0.00517527	Gm37795
ENSMUSG00000080316	224.898	340.452	225.109	287.386	184.413	95.434	107.797	161.011	269.461	137.164	0.968482	2.69159e-05	0.00517527	Spaca6
ENSMUSG00000046352	10.0202	9.03854	12.5061	15.5065	39.0764	36.8507	121.858	18.429	11.7678	54.0535	-2.18964	2.71596e-05	0.00517527	Gjb2
ENSMUSG00000019359	5.56678	5.02141	2.27383	6.20259	15.0821	51.0241	24.6059	15.5191	4.76615	26.5578	-2.46574	2.72049e-05	0.00517527	Gdpd2
ENSMUSG00000022102	349.594	359.533	483.189	329.771	717.085	1042.21	486.26	610.096	380.522	713.914	-0.909116	2.7544e-05	0.0051822	Dok2
ENSMUSG00000037362	81.2749	65.2783	65.9411	57.8908	78.1527	191.813	149.979	177.5	67.5963	149.361	-1.13999	2.87711e-05	0.00535425	Ccn3
ENSMUSG00000040809	40.0808	37.1584	81.8579	58.9246	106.946	166.301	103.111	109.604	54.5054	121.49	-1.15985	2.94322e-05	0.00537143	Chil3
ENSMUSG00000027514	895.138	947.038	618.482	752.58	538.842	282.522	543.674	384.098	803.309	437.284	0.877412	2.95532e-05	0.00537143	Zbp1
ENSMUSG00000030148	664.673	821.503	935.681	750.513	1176.4	1197.18	1219.75	1025.23	793.092	1154.64	-0.541914	2.98235e-05	0.00537143	Clec4a2
ENSMUSG00000038400	8156.44	7295.1	7288.76	6904.51	5987.59	4446.66	5368.78	5437.51	7411.2	5310.14	0.480774	3.05822e-05	0.00537143	Pmepa1
ENSMUSG00000019817	291.699	277.182	251.258	268.779	375.681	562.21	467.513	355.97	272.229	440.344	-0.692139	3.07837e-05	0.00537143	Plagl1
ENSMUSG00000001604	59.0078	58.2483	43.2028	46.5194	76.7816	128.505	101.939	103.784	51.7446	102.752	-0.983586	3.09306e-05	0.00537143	Tcea3
ENSMUSG00000018983	673.58	697.976	559.362	588.212	504.565	345.83	411.271	368.579	629.782	407.561	0.625517	3.10596e-05	0.00537143	E2f2
ENSMUSG00000059256	917.405	862.678	875.425	606.82	639.618	324.098	446.422	387.978	815.582	449.529	0.856981	3.14832e-05	0.00539024	Gzmd
ENSMUSG00000047686	5.56678	14.0599	10.2322	9.30388	13.711	43.465	52.727	48.4973	9.79071	39.6001	-1.99717	3.50382e-05	0.00593949	Rtl3
ENSMUSG00000022303	2.22671	1.00428	5.68458	5.16882	6.16995	47.2445	17.5757	35.888	3.5211	26.7195	-2.9277	3.6614e-05	0.00614576	Dcstamp
ENSMUSG00000085042	26.7205	51.2184	37.5182	29.9792	79.5238	205.986	48.0402	106.694	36.3591	110.061	-1.5973	3.78635e-05	0.00624908	Abhd11os
ENSMUSG00000035407	2.22671	14.0599	5.68458	5.16882	19.1954	39.6854	23.4342	39.7678	6.78501	30.5207	-2.14935	3.79595e-05	0.00624908	Kank4
ENSMUSG00000120878	121.356	160.685	210.329	181.942	218.69	393.075	277.696	395.738	168.578	321.3	-0.929276	3.88137e-05	0.00632885	ENSMUSG00000120878
ENSMUSG00000062488	286.132	362.546	152.347	239.833	146.708	103.938	130.06	145.492	260.214	131.549	0.983811	4.2199e-05	0.00676568	Ifit3b
ENSMUSG00000037994	103.542	66.2826	21.6014	69.2622	17.1388	12.2836	30.4645	18.429	65.1721	19.5789	1.75051	4.22831e-05	0.00676568	Slc9b2
ENSMUSG00000033377	40.0808	52.2227	55.7089	34.1142	85.6938	118.111	121.858	65.9563	45.5316	97.9048	-1.10078	4.46817e-05	0.0070833	Palmd
ENSMUSG00000040569	10.0202	16.0685	10.2322	18.6078	39.0764	55.7486	55.0704	22.3087	13.7322	43.051	-1.63608	4.57424e-05	0.00718492	Slc26a7
ENSMUSG00000051682	77.9349	97.4153	146.662	119.917	220.062	233.388	155.838	199.809	110.482	202.274	-0.876605	4.61963e-05	0.00719025	Treml4
ENSMUSG00000002944	7902.6	9190.18	9876.38	7705.68	12074.6	11835.7	13257.9	10905.1	8668.71	12018.3	-0.471318	4.68447e-05	0.00722548	Cd36
ENSMUSG00000101389	545.544	719.066	911.806	935.557	1269.64	1431.51	1058.06	1322.04	777.993	1270.31	-0.707651	4.76575e-05	0.00728521	Ms4a4a
ENSMUSG00000059327	120.242	128.548	150.073	127.153	194.011	228.664	189.817	200.779	131.504	203.318	-0.629709	5.00216e-05	0.00757894	Eda
ENSMUSG00000022037	40.0808	67.2869	65.9411	74.431	85.0082	188.033	124.201	137.732	61.9349	133.744	-1.10551	5.34942e-05	0.00799939	Clu
ENSMUSG00000028088	123.582	132.565	160.305	140.592	193.325	220.16	228.484	215.328	139.261	214.324	-0.619533	5.37311e-05	0.00799939	Fmo5
ENSMUSG00000021575	41.1941	52.2227	67.078	59.9583	95.2915	97.3237	107.797	99.9044	55.1133	100.079	-0.858398	5.66748e-05	0.00836491	Ahrr
ENSMUSG00000043795	89.0684	97.4153	78.4472	95.1063	47.9885	43.465	45.6967	60.1366	90.0093	49.3217	0.869156	5.751e-05	0.00841563	Prr33
ENSMUSG00000006930	36.7407	33.1413	25.0121	34.1142	9.5977	4.72445	18.7474	6.78962	32.2521	9.96479	1.7277	5.97211e-05	0.00861466	Hap1
ENSMUSG00000042684	381.881	385.644	545.719	249.137	771.244	1003.47	705.37	514.071	390.595	748.54	-0.939355	5.98764e-05	0.00861466	Npl
ENSMUSG00000033906	44.5342	78.334	79.5841	65.1271	100.09	144.568	131.232	128.033	66.8949	125.981	-0.907839	6.17294e-05	0.00880724	Zdhhc15
ENSMUSG00000017493	17730.2	17081.8	18871.7	16928.9	24336.3	43885.4	22400.8	27560	17653.1	29545.6	-0.74303	6.23157e-05	0.00881741	Igfbp4
ENSMUSG00000032690	924.085	1063.53	761.733	841.484	667.726	334.491	568.28	527.65	897.709	524.537	0.774414	6.31923e-05	0.00886816	Oas2
ENSMUSG00000031748	382.994	358.529	416.111	381.459	542.27	529.139	478.058	563.538	384.773	528.251	-0.459394	6.55906e-05	0.00911963	Gnao1
ENSMUSG00000092341	11434.2	13957.5	14031.8	14213.2	9116.45	5376.43	9229.57	9575.3	13409.2	8324.44	0.687809	6.60495e-05	0.00911963	Malat1
ENSMUSG00000019880	59.0078	77.3297	60.2565	84.7687	106.26	207.876	188.645	98.9344	70.3407	150.429	-1.09011	6.69533e-05	0.00917046	Rspo3
ENSMUSG00000016552	92.4085	85.364	115.965	142.659	200.181	169.135	165.211	232.787	109.099	191.829	-0.816056	7.12553e-05	0.00968224	Foxred2
ENSMUSG00000026621	115.789	113.484	98.9116	123.018	159.733	279.688	174.585	184.29	112.801	199.574	-0.82124	7.21446e-05	0.00972589	Mtarc1
ENSMUSG00000038357	26.7205	20.0856	38.6551	40.3168	52.7874	144.568	53.8987	91.1749	31.4445	85.6073	-1.44599	7.51882e-05	0.0100106	Camp
ENSMUSG00000032179	463.156	420.794	376.319	509.646	276.962	240.002	305.817	340.451	442.479	290.808	0.607445	7.5426e-05	0.0100106	Bmp5
ENSMUSG00000029082	400.808	405.73	444.534	372.155	598.485	565.99	556.563	508.251	405.807	557.322	-0.45946	7.63773e-05	0.0100589	Bst1
ENSMUSG00000037922	27.8339	52.2227	69.3518	34.1142	107.631	153.072	130.06	61.1066	45.8806	112.968	-1.30001	7.76764e-05	0.0101519	Bank1
ENSMUSG00000055435	6330.54	7800.26	8787.22	6724.64	10906.4	11134.6	10509.1	9267.83	7410.66	10454.5	-0.496495	8.64122e-05	0.011208	Maf
ENSMUSG00000033880	10481.1	9936.36	8197.16	9785.61	7480.72	5021.15	6315.52	7265.86	9600.07	6520.81	0.557888	8.77495e-05	0.0112959	Lgals3bp
ENSMUSG00000087006	73.4814	83.3554	59.1196	65.1271	119.971	384.571	90.2217	157.131	70.2709	187.974	-1.41923	9.77821e-05	0.0124935	Gm13889
ENSMUSG00000000244	64.5746	69.2954	90.9532	65.1271	127.512	122.836	110.141	125.123	72.4876	121.403	-0.749411	0.000100653	0.012765	Tspan32
ENSMUSG00000021947	421.962	451.927	521.844	370.088	722.57	972.293	594.057	586.817	441.455	718.934	-0.704688	0.000102045	0.0128465	Cryl1
ENSMUSG00000009281	33.4007	17.0728	10.2322	17.574	34.2775	115.277	59.7573	43.6475	19.5699	63.2397	-1.68963	0.000106898	0.0133591	Rarres2
ENSMUSG00000046318	342.913	297.267	313.789	523.085	220.747	102.993	194.504	235.697	369.264	188.485	0.969459	0.0001143	0.0141807	Ccbe1
ENSMUSG00000015854	1695.64	1973.41	2209.03	1373.87	2817.61	3868.38	2649.24	2379.28	1812.99	2928.63	-0.692015	0.000116375	0.0143342	Cd5l
ENSMUSG00000056144	344.027	398.7	287.64	328.737	268.736	185.199	207.393	214.358	339.776	218.921	0.630433	0.000119993	0.0146743	Trim34a
ENSMUSG00000029299	123.582	173.741	266.038	98.2076	329.75	504.572	412.442	214.358	165.392	365.28	-1.14362	0.000124278	0.0150905	Abcg3
ENSMUSG00000039167	105.769	98.4196	80.721	97.1738	158.362	138.899	162.868	142.582	95.5208	150.678	-0.656401	0.000130224	0.0156567	Adgrl4
ENSMUSG00000000318	141.396	154.659	186.454	203.652	375.681	984.576	330.423	356.94	171.54	511.905	-1.57738	0.00013077	0.0156567	Clec10a
ENSMUSG00000022367	3972.45	3439.67	3516.48	4781.16	2657.19	2313.09	3040.59	2898.2	3927.44	2727.27	0.526411	0.000134612	0.0159789	Has2
ENSMUSG00000021822	1940.58	1663.09	2249.96	1581.66	2896.45	3758.78	2518.01	2380.25	1858.82	2888.37	-0.636233	0.000135327	0.0159789	Plau
ENSMUSG00000002227	733.701	783.34	736.721	628.529	549.811	448.823	460.482	576.148	720.573	508.816	0.500305	0.000136949	0.0159807	Mov10
ENSMUSG00000033355	1666.69	1943.29	1077.8	1544.44	1071.51	601.895	1077.97	853.552	1558.05	901.234	0.789898	0.000137993	0.0159807	Rtp4
ENSMUSG00000026069	348.48	329.404	405.879	302.893	213.892	213.545	284.726	196.899	346.664	227.265	0.612581	0.000138143	0.0159807	Il1rl1
ENSMUSG00000021895	478.743	526.244	511.612	455.89	622.48	753.078	728.804	613.975	493.122	679.584	-0.461289	0.00014117	0.0162006	Arhgef3
ENSMUSG00000031391	115.789	150.642	92.0901	176.774	70.6117	23.6223	73.8178	64.9863	133.824	58.2595	1.20136	0.000141936	0.0162006	L1cam
ENSMUSG00000040829	191.497	157.672	161.442	204.685	115.858	89.7646	113.656	128.033	178.824	111.828	0.677013	0.000144738	0.016411	Zmynd15
ENSMUSG00000066861	388.561	378.614	252.395	315.298	249.54	170.08	192.161	215.328	333.717	206.777	0.687342	0.000155313	0.0173914	Oas1g
ENSMUSG00000076609	285.019	189.809	164.853	341.142	261.88	1022.37	1463.47	1371.5	245.206	1029.81	-2.06987	0.000155416	0.0173914	Igkc
ENSMUSG00000048120	2238.96	2265.66	2855.93	2688.82	3258.42	3243.81	3388.59	3585.89	2512.34	3369.18	-0.423359	0.000156518	0.017401	Entpd1
ENSMUSG00000038156	107.995	69.2954	135.293	119.917	50.0452	41.5752	64.4441	65.9563	108.125	55.5052	0.96645	0.000166098	0.0182709	Spon1
ENSMUSG00000024371	298.379	272.16	214.877	266.711	147.393	149.293	180.443	202.719	263.032	169.962	0.634634	0.000166477	0.0182709	C2
ENSMUSG00000016349	154.756	118.505	230.794	181.942	337.976	331.657	195.676	463.634	171.499	332.236	-0.956775	0.000170599	0.0185401	Eef1a2
ENSMUSG00000046727	69.028	38.1627	38.6551	67.1947	21.2521	24.5672	16.404	28.1284	53.2601	22.5879	1.23253	0.000171265	0.0185401	Cystm1
ENSMUSG00000003746	2461.63	2529.79	3062.85	2300.13	3377.02	3559.4	3522.16	3351.16	2588.6	3452.44	-0.415544	0.000172179	0.0185401	Man1a
ENSMUSG00000029765	90.1818	84.3597	80.721	137.491	53.4729	26.4569	44.525	62.0765	98.1883	46.6328	1.07134	0.000183554	0.0196414	Plxna4
ENSMUSG00000031871	339.573	436.863	400.194	420.742	513.477	551.816	597.573	542.2	399.343	551.266	-0.462585	0.000187181	0.0199051	Cdh5
ENSMUSG00000022337	1317.1	1565.68	1332.46	1141.28	1674.8	2479.39	2356.31	1657.64	1339.13	2042.03	-0.608109	0.000198496	0.0209781	Emc2
ENSMUSG00000024180	921.858	1186.06	1239.24	985.177	1641.89	1924.74	1449.41	1337.55	1083.08	1588.4	-0.552783	0.000204357	0.021465	Pgap6
ENSMUSG00000028978	35.6274	22.0942	22.7383	31.0129	54.1585	82.2055	49.2119	53.347	27.8682	59.7307	-1.10238	0.000208132	0.0217282	Nos3
ENSMUSG00000031129	1776.91	2031.66	2403.44	1685.04	3060.3	3163.49	2747.66	2395.77	1974.26	2841.8	-0.525828	0.000214069	0.0222126	Slc9a9
ENSMUSG00000018819	2950.39	2668.38	2443.23	2610.25	2004.55	1649.78	2077.44	2169.77	2668.06	1975.38	0.433802	0.000221165	0.0228107	Lsp1
ENSMUSG00000006457	35.6274	30.1285	34.1075	52.722	67.8695	104.883	55.0704	89.235	38.1463	79.2644	-1.05564	0.000224496	0.0230156	Actn3
ENSMUSG00000030865	37.8541	53.2269	53.435	27.9116	102.833	116.222	92.5652	54.3169	43.1069	91.484	-1.0884	0.000238719	0.0243281	Chp2
ENSMUSG00000022510	13.3603	17.0728	17.0537	17.574	41.133	62.3628	44.525	22.3087	16.2652	42.5824	-1.38643	0.00024103	0.0244182	Trp63
ENSMUSG00000026228	321.76	272.16	273.997	276.015	207.036	73.7015	172.242	157.131	285.983	152.528	0.904103	0.000251708	0.0253352	Htr2b
ENSMUSG00000001053	144.736	156.668	185.317	164.369	228.974	434.65	201.534	295.833	162.772	290.248	-0.835016	0.000253041	0.0253352	N4bp3
ENSMUSG00000060791	482.083	535.282	601.428	467.261	719.828	1243.48	774.501	666.353	521.514	851.039	-0.706517	0.000261284	0.0259393	Gmfg
ENSMUSG00000098318	17.8137	12.0514	12.5061	8.27011	33.592	42.5201	22.2625	35.888	12.6603	33.5656	-1.41849	0.000262105	0.0259393	Lockd
ENSMUSG00000039323	393.014	299.276	499.106	264.644	681.437	2612.62	735.835	1112.53	364.01	1285.61	-1.82058	0.00026403	0.0259796	Igfbp2
ENSMUSG00000095304	298.379	326.392	316.062	340.108	423.67	950.56	412.442	533.47	320.235	580.036	-0.856815	0.000271954	0.0263797	Plac9
ENSMUSG00000026068	114.676	105.45	78.4472	115.782	59.6429	38.7405	69.1309	62.0765	103.588	57.3977	0.856794	0.000272551	0.0263797	Il18rap
ENSMUSG00000027679	257.185	277.182	296.735	250.171	383.223	493.233	392.523	325.902	270.318	398.72	-0.560926	0.000272719	0.0263797	Dnajc19
ENSMUSG00000074825	443.115	422.803	515.023	450.721	621.794	685.046	579.997	581.967	457.915	617.201	-0.432101	0.000284613	0.0273756	Itpripl1
ENSMUSG00000073412	118.016	127.544	179.633	104.41	208.407	300.475	192.161	202.719	132.401	225.94	-0.773343	0.000288832	0.0276262	Lst1
ENSMUSG00000076617	976.413	460.965	600.291	1295.31	1130.47	2743.02	3613.56	4194.04	833.244	2920.27	-1.80917	0.000293271	0.0278336	Ighm
ENSMUSG00000070713	297.266	444.897	413.837	289.454	533.358	702.054	458.139	600.396	361.363	573.487	-0.666629	0.000296824	0.0278336	Hmgn2-ps
ENSMUSG00000026390	525.504	518.209	867.466	316.332	1855.78	3205.07	1025.25	1171.69	556.878	1814.45	-1.70437	0.000297356	0.0278336	Marco
ENSMUSG00000000489	347.367	342.46	444.534	365.953	603.284	708.668	495.634	457.814	375.078	566.35	-0.596313	0.000297503	0.0278336	Pdgfb
ENSMUSG00000038286	384.108	374.597	369.497	406.269	507.307	618.903	469.856	509.221	383.618	526.322	-0.45678	0.00030045	0.0278363	Bphl
ENSMUSG00000063611	76.8215	88.3768	137.567	116.815	150.821	219.215	160.524	191.079	104.895	180.41	-0.78245	0.000300783	0.0278363	Gm10134
ENSMUSG00000021319	3596.14	2731.65	2452.33	4660.21	1670	2010.73	2247.34	2369.58	3360.08	2074.41	0.696199	0.00030792	0.0283435	Sfrp4
ENSMUSG00000036067	701.414	595.539	541.172	368.02	439.438	202.207	294.099	283.224	551.536	304.742	0.852917	0.000310563	0.0283485	Slc2a6
ENSMUSG00000029552	2765.57	2499.66	2398.89	2464.49	1928.45	1888.84	2179.38	1965.11	2532.15	1990.45	0.347826	0.000311285	0.0283485	Tes
ENSMUSG00000027485	20.0404	12.0514	6.82149	20.6753	2.7422	2.83467	3.51513	2.90984	14.8971	3.00046	2.3273	0.000325379	0.0294752	Bpifb1
ENSMUSG00000020017	33.4007	35.1499	53.435	43.4181	65.8128	77.481	77.3329	81.4754	41.3509	75.5255	-0.867558	0.000328163	0.0295709	Hal
ENSMUSG00000026536	1024.29	1002.27	740.132	1114.4	673.896	512.131	635.067	769.167	970.272	647.565	0.583449	0.000330159	0.029595	Ifi211
ENSMUSG00000037440	370.747	316.349	303.556	233.631	202.237	173.86	237.857	176.53	306.071	197.621	0.632648	0.000336023	0.029942	Vnn1
ENSMUSG00000026204	664.673	575.453	565.047	444.519	484.684	283.467	309.332	322.992	562.423	350.119	0.679737	0.000337527	0.029942	Ptprn
ENSMUSG00000027460	2362.54	2055.76	2246.54	2279.45	1635.72	1689.46	1602.9	1965.11	2236.07	1723.3	0.375707	0.00035384	0.0310686	Angpt4
ENSMUSG00000034285	18.927	22.0942	34.1075	21.709	50.0452	52.9139	72.6461	37.8279	24.2094	53.3582	-1.1367	0.000354623	0.0310686	Nipsnap1
ENSMUSG00000022181	4.45342	1.00428	1.13692	1.03376	13.0255	21.7325	8.20198	9.69945	1.9071	13.1648	-2.81211	0.000355671	0.0310686	C6
ENSMUSG00000001663	99.0886	97.4153	67.078	73.3973	127.512	168.191	117.171	149.372	84.2448	140.561	-0.738044	0.000358281	0.0311377	Gstt1
ENSMUSG00000030246	384.108	378.614	425.206	345.277	477.143	732.29	514.381	537.35	383.301	565.291	-0.560422	0.000365256	0.0315836	Ldhb
ENSMUSG00000051331	801.616	957.081	853.823	939.692	647.845	313.704	615.148	602.336	888.053	544.758	0.704867	0.000378452	0.0325602	Cacna1c
ENSMUSG00000054203	103.542	126.54	101.185	114.748	67.1839	33.0712	74.9895	67.8962	111.504	60.7852	0.87866	0.000392492	0.0335368	Ifi205
ENSMUSG00000042476	215.991	193.826	131.882	182.976	132.997	96.3789	118.343	84.3853	181.169	108.026	0.743012	0.000394141	0.0335368	Abcb4
ENSMUSG00000022157	248.278	204.873	156.894	144.727	122.713	89.7646	133.575	96.9945	188.693	110.762	0.769202	0.00039568	0.0335368	Mcpt8
ENSMUSG00000000440	177.023	272.16	200.097	236.732	291.359	414.807	319.877	338.511	221.503	341.138	-0.620361	0.000397734	0.0335449	Pparg
ENSMUSG00000005763	7.79349	5.02141	3.41075	4.13506	0	0	0	0	5.09017	0	4.90021	0.000404091	1	Cd247
ENSMUSG00000063354	286.132	251.07	251.258	299.792	216.634	139.844	133.575	197.869	272.063	171.98	0.654637	0.000406256	0.0340956	Slc39a4
ENSMUSG00000064065	3.34007	13.0557	12.5061	8.27011	22.6232	19.8427	39.8382	33.9481	9.29298	29.063	-1.62951	0.000426507	0.0355065	Ipcef1
ENSMUSG00000003038	663.56	815.477	856.097	661.609	989.249	2127.89	1096.72	1009.71	749.186	1305.89	-0.801553	0.000427214	0.0355065	Hmgn2
ENSMUSG00000022893	777.122	705.006	851.55	849.754	912.467	1174.5	1067.43	1136.78	795.858	1072.79	-0.430118	0.000459141	0.0378126	Adamts1
ENSMUSG00000038963	2097.56	1476.29	222.835	1177.46	123.399	21.7325	331.594	82.4454	1243.54	139.793	3.15419	0.000459541	0.0378126	Slco4a1
ENSMUSG00000078349	112.449	116.497	67.078	118.883	58.9573	53.8588	52.727	68.8661	103.727	58.6023	0.824018	0.000461587	0.0378126	AW011738
ENSMUSG00000082292	257.185	331.413	222.835	236.732	193.325	120.001	189.817	147.432	262.041	162.644	0.688037	0.000480912	0.0392081	Gm12250
ENSMUSG00000031283	47.8743	52.2227	77.3102	80.6336	85.6938	90.7095	175.757	178.47	64.5102	132.657	-1.03447	0.000490501	0.0398004	Chrdl1
ENSMUSG00000008305	522.164	393.678	328.569	465.194	297.529	199.372	299.958	296.803	427.401	273.416	0.644598	0.000496724	0.0401151	Tle1
ENSMUSG00000026180	25.6072	21.0899	43.2028	22.7428	54.844	73.7015	42.1816	67.8962	28.1607	59.6558	-1.09242	0.00050291	0.0404241	Cxcr2
ENSMUSG00000040037	4.45342	5.02141	0	2.06753	18.5099	17.008	21.0908	6.78962	2.88559	15.8496	-2.44069	0.000505759	0.0404631	Negr1
ENSMUSG00000040592	23.3805	25.107	32.9705	27.9116	60.3284	61.4179	46.8684	44.6175	27.3424	53.3081	-0.971964	0.000516264	0.0410315	Cd79b
ENSMUSG00000025150	2181.06	2227.5	2245.41	1691.24	3052.75	3435.62	2816.79	2406.43	2086.3	2927.9	-0.489161	0.000517657	0.0410315	Cbr2
ENSMUSG00000038393	4243	4404.78	4872.82	4482.4	5644.82	7057.39	5657.02	5340.52	4500.75	5924.94	-0.396666	0.000524593	0.0413334	Txnip
ENSMUSG00000026687	1385.01	1516.47	1513.23	1416.26	1948.33	2143.96	1742.33	1718.74	1457.74	1888.34	-0.373839	0.000526294	0.0413334	Aldh9a1
ENSMUSG00000064373	16810.6	22061.1	23923	16045.1	30622.8	29416.3	35456	22486.2	19709.9	29495.3	-0.581558	0.000552452	0.0431896	Selenop
ENSMUSG00000037784	690.28	683.916	658.274	799.1	542.27	488.508	535.472	581.967	707.892	537.054	0.398728	0.000567646	0.0441758	Dzip1l
ENSMUSG00000021318	910.725	853.64	876.562	1059.61	673.896	396.854	630.381	725.519	925.134	606.662	0.60852	0.000573431	0.044424	Gli3
ENSMUSG00000038884	272.772	241.028	206.919	242.935	183.727	173.86	165.211	140.642	240.913	165.86	0.535689	0.000576966	0.0444724	Shfl
ENSMUSG00000058135	1855.96	1812.73	2135.13	1851.47	2477.58	2703.33	2166.49	2576.18	1913.82	2480.89	-0.374934	0.00057925	0.0444724	Gstm1
ENSMUSG00000003824	93.5218	85.364	105.733	132.322	151.507	191.813	138.262	186.23	104.235	166.953	-0.680075	0.000585652	0.0447632	Syce2
ENSMUSG00000036006	120.242	170.728	236.478	87.87	311.925	420.476	321.049	180.41	153.83	308.465	-1.0048	0.000602808	0.0458697	Ripor2
ENSMUSG00000031558	2513.96	2144.14	2179.47	2416.94	1688.51	1337.97	1977.85	1753.66	2313.63	1689.5	0.454031	0.000623798	0.0472568	Slit2
ENSMUSG00000021390	5606.86	6031.72	5774.39	4797.7	7137.26	9186.23	12428.3	6154.3	5552.67	8726.53	-0.652072	0.000633378	0.0477712	Ogn
ENSMUSG00000045441	99.0886	226.968	142.114	180.909	273.535	260.79	371.432	234.727	162.27	285.121	-0.809178	0.000647735	0.0481866	Gprin3
ENSMUSG00000027832	389.674	401.713	482.052	480.7	549.811	1950.25	840.117	1139.69	438.535	1119.97	-1.35255	0.000650459	0.0481866	Ptx3
ENSMUSG00000063268	1225.8	1222.21	1057.33	1075.11	987.878	862.685	718.259	827.363	1145.12	849.046	0.429506	0.00065214	0.0481866	Parp10
ENSMUSG00000035373	277.225	281.199	331.979	170.571	443.551	736.07	499.149	285.164	265.244	490.983	-0.888713	0.000652742	0.0481866	Ccl7
ENSMUSG00000028573	155.87	181.775	179.633	170.571	215.948	316.538	234.342	247.336	171.962	253.541	-0.558445	0.000652958	0.0481866	Fggy
ENSMUSG00000034040	254.958	284.212	291.05	166.436	150.135	126.615	187.474	154.221	249.164	154.611	0.691025	0.000656801	0.0482622	Galnt17
ENSMUSG00000031538	890.684	607.59	736.721	1082.35	388.021	418.587	374.948	738.128	829.337	479.921	0.789351	0.000662948	0.0483745	Plat
ENSMUSG00000087143	23.3805	33.1413	20.4645	23.7766	11.6544	8.50402	10.5454	6.78962	25.1907	9.37335	1.41929	0.000666679	0.0483745	A830082K12Rik
ENSMUSG00000037849	173.683	293.25	113.692	193.314	108.317	27.4018	118.343	74.6858	193.485	82.1868	1.2366	0.000666805	0.0483745	Ifi206
ENSMUSG00000055235	1.11336	0	0	5.16882	5.4844	25.512	8.20198	17.459	1.57054	14.1644	-3.15057	0.000695081	0.0501052	Wdr86
ENSMUSG00000015749	1499.69	1708.28	1670.13	1567.19	1970.27	2362.23	2175.87	1853.57	1611.32	2090.48	-0.375208	0.000698623	0.0501052	Anp32e
ENSMUSG00000037656	2162.14	2091.92	2048.72	1902.13	1619.27	1334.19	1792.72	1517.96	2051.23	1566.03	0.389732	0.000699442	0.0501052	Slc20a2
ENSMUSG00000022156	2527.32	2236.54	2222.67	1549.61	1713.88	1265.21	1560.72	1114.47	2134.03	1413.57	0.593822	0.000725164	0.0517314	Gzme
ENSMUSG00000018927	778.235	776.31	951.598	1182.63	1305.29	1311.51	1156.48	1650.85	922.192	1356.03	-0.556368	0.000743589	0.0528256	Ccl6
ENSMUSG00000068606	34.514	42.1798	31.8336	18.6078	14.3966	5.66934	17.5757	8.72951	31.7838	11.5928	1.45986	0.000748652	0.0529656	Gm4841
ENSMUSG00000039899	165.89	240.023	258.08	200.55	324.265	327.877	337.453	277.404	216.136	316.75	-0.551061	0.00075472	0.0531751	Fgl2
ENSMUSG00000024164	408.601	366.563	425.206	337.007	298.9	184.254	257.776	290.014	384.344	257.736	0.573967	0.000776555	0.054403	C3
ENSMUSG00000033987	65.688	84.3597	71.6257	60.9921	39.0764	35.9058	23.4342	51.4071	70.6663	37.4559	0.906287	0.000778501	0.054403	Dnah17
ENSMUSG00000078307	38.9674	8.03425	25.0121	14.4727	1.3711	0	2.34342	10.6694	21.6216	3.59598	2.60761	0.000785217	0.0546492	AI593442
ENSMUSG00000007888	1656.67	1346.74	1504.14	1378.01	1237.42	1181.11	1026.42	1048.51	1471.39	1123.37	0.387885	0.00080383	0.0555808	Crlf1
ENSMUSG00000002997	1136.74	1078.6	1258.57	1270.5	1413.6	1487.26	1557.2	1522.81	1186.1	1495.22	-0.333692	0.000805095	0.0555808	Prkar2b
ENSMUSG00000033542	1757.99	1674.14	1683.77	1625.08	1352.59	878.748	1418.94	1122.23	1685.24	1193.13	0.498259	0.000809348	0.05565	Arhgef5
ENSMUSG00000024308	5478.82	4769.33	4707.97	4704.66	4198.99	3840.04	3668.63	4007.81	4915.2	3928.87	0.322756	0.000813109	0.055685	Tapbp
ENSMUSG00000009090	3844.42	3661.61	4439.65	4123.69	5276.68	5909.35	4847.37	4755.64	4017.34	5197.26	-0.371711	0.000819763	0.055917	Ap1b1
ENSMUSG00000071324	23.3805	52.2227	47.7504	28.9454	82.9516	78.4259	90.2217	53.347	38.0747	76.2366	-0.999513	0.000825985	0.0561178	Armc2
ENSMUSG00000033389	299.493	274.169	286.503	300.825	223.489	209.766	200.363	229.877	290.247	215.874	0.424406	0.000860967	0.0580932	Arhgap44
ENSMUSG00000028967	5320.72	3881.55	4329.37	4376.96	3230.31	2371.68	3687.37	3328.85	4477.15	3154.55	0.505261	0.000861846	0.0580932	Errfi1
ENSMUSG00000032661	1348.27	1411.02	824.264	1434.86	972.796	334.491	695.996	742.978	1254.6	686.565	0.869083	0.000877785	0.0589355	Oas3
ENSMUSG00000027580	1381.67	1708.28	1194.9	1687.1	978.966	470.556	939.712	1156.17	1492.99	886.352	0.752354	0.000884109	0.0591283	Helz2
ENSMUSG00000078763	104.655	99.4239	51.1612	116.815	55.5296	26.4569	39.8382	59.1667	93.014	45.2478	1.03478	0.000913706	0.0608699	Slfn1
ENSMUSG00000022126	177.023	149.638	176.222	124.052	126.827	55.7486	93.7369	77.5956	156.734	88.477	0.816689	0.00091802	0.0609202	Acod1
ENSMUSG00000027890	259.412	200.856	217.151	240.867	307.812	369.452	283.554	322.992	229.572	320.953	-0.484855	0.000926105	0.0612195	Gstm4
ENSMUSG00000076940	0	5.02141	5.68458	0	17.8243	1.88978	42.1816	24.2486	2.6765	21.5361	-3.00228	0.000942802	0.0620835	Iglv2
ENSMUSG00000037887	272.772	267.139	253.532	339.075	194.696	196.537	181.615	227.937	283.129	200.196	0.500029	0.000950867	0.0622939	Dusp8
ENSMUSG00000041025	1808.09	1610.87	1554.16	1725.35	1476.67	1205.68	1101.41	1308.46	1674.62	1273.06	0.394061	0.000953574	0.0622939	Iffo2
ENSMUSG00000073434	94.6352	105.45	96.6378	144.727	168.645	183.309	146.464	179.44	110.362	169.464	-0.618456	0.000956951	0.0622939	Wdr90
ENSMUSG00000024427	404.148	280.195	327.432	387.662	208.407	205.041	219.11	300.683	349.859	233.31	0.585253	0.000960551	0.0622939	Spry4
ENSMUSG00000029804	791.596	1014.32	851.55	844.585	750.677	533.863	662.017	599.426	875.514	636.496	0.459107	0.000973733	0.0629105	Herc3
ENSMUSG00000007655	3438.04	3132.35	3251.58	2781.86	2432.33	1903.01	2792.19	2085.38	3150.96	2303.23	0.452332	0.000977787	0.0629349	Cav1
ENSMUSG00000069609	24.4938	25.107	31.8336	48.5869	95.2915	39.6854	69.1309	71.776	32.5054	68.9709	-1.0894	0.000994102	0.0636704	Cd300ld4
ENSMUSG00000026594	223.784	242.032	333.116	240.867	412.701	370.397	463.998	306.503	259.95	388.4	-0.579525	0.000999501	0.0636704	Ralgps2
ENSMUSG00000072825	3279.94	3041.97	3214.06	3323.55	2668.85	2415.14	2256.72	2829.33	3214.88	2542.51	0.337983	0.00100037	0.0636704	Cep170b
ENSMUSG00000020607	75.7082	43.1841	59.1196	104.41	23.9943	27.4018	7.03027	48.4973	70.6055	26.7309	1.3931	0.00100541	0.0637545	Lratd1
ENSMUSG00000029059	547.771	517.205	603.702	508.612	754.105	1407.89	571.795	885.56	544.322	904.837	-0.733714	0.00102209	0.0643412	Prxl2b
ENSMUSG00000047592	1833.7	2152.18	2807.04	1349.06	3635.47	3416.72	3368.67	2444.26	2035.49	3216.28	-0.660234	0.00102218	0.0643412	Nxpe5
ENSMUSG00000038623	872.871	906.866	1014.13	901.442	1264.84	1186.78	1108.44	1105.74	923.827	1166.45	-0.337737	0.001029	0.0643818	Tm6sf1
ENSMUSG00000020140	288.359	324.383	349.033	396.965	237.886	175.75	267.15	249.276	339.685	232.515	0.548787	0.00103035	0.0643818	Lgr5
ENSMUSG00000044254	202.631	181.775	201.234	179.875	93.9204	40.6303	138.262	129.003	191.379	100.454	0.934463	0.00104039	0.0645449	Pcsk9
ENSMUSG00000021211	144.736	125.535	135.293	138.524	177.557	343.94	201.534	181.38	136.022	226.103	-0.732533	0.00104089	0.0645449	Akr1c12
ENSMUSG00000041827	233.805	268.143	104.596	200.55	136.424	63.3077	80.8481	128.033	201.774	102.153	0.977808	0.00104427	0.0645449	Oasl1
ENSMUSG00000038495	1725.7	1728.37	1692.87	1935.21	1504.78	1339.86	1283.02	1487.9	1770.54	1403.89	0.33394	0.00108105	0.066578	Otud7b
ENSMUSG00000036853	95.7486	63.2698	52.2981	82.7011	25.3654	22.6774	49.2119	47.5273	73.5044	36.1955	1.03857	0.00108773	0.0667492	Mcoln3
ENSMUSG00000067158	12.2469	11.0471	7.95841	26.8779	2.7422	5.66934	2.34342	1.93989	14.5326	3.17371	2.19474	0.00109406	0.0668978	Col4a4
ENSMUSG00000075585	553.338	511.179	474.094	553.064	382.537	368.507	356.2	458.784	522.919	391.507	0.417204	0.00111087	0.0676839	6330403L08Rik
ENSMUSG00000059921	297.266	332.417	275.134	305.994	232.401	142.678	240.201	198.839	302.703	203.53	0.573246	0.0011212	0.0680136	Unc5c
ENSMUSG00000037605	34.514	28.1199	28.4229	27.9116	15.7677	0.944891	11.7171	10.6694	29.7421	9.77476	1.5862	0.00112523	0.0680136	Adgrl3
ENSMUSG00000035459	35.6274	38.1627	37.5182	28.9454	67.1839	69.9219	56.2421	53.347	35.0634	61.6737	-0.820659	0.0011282	0.0680136	Stab2
ENSMUSG00000073821	64.5746	76.3254	77.3102	137.491	63.0706	31.1814	36.323	45.5874	88.9252	44.0406	1.00207	0.00113767	0.068168	8030451A03Rik
ENSMUSG00000020638	483.196	696.972	326.295	448.654	379.795	134.174	248.403	281.284	488.779	260.914	0.903719	0.00113872	0.068168	Cmpk2
ENSMUSG00000037166	103.542	164.702	109.144	90.9712	164.532	318.428	154.666	203.689	117.09	210.329	-0.843793	0.00116423	0.0693506	Ppp1r14a
ENSMUSG00000048142	100.202	124.531	102.322	69.2622	161.104	200.317	157.009	127.063	99.0794	161.373	-0.704043	0.00116658	0.0693506	Nat8l
ENSMUSG00000022150	8845.61	11119.4	13004	7561.99	17780.4	13881.4	19139.9	11607.3	10132.8	15602.3	-0.622739	0.00117752	0.0697587	Dab2
ENSMUSG00000106157	0	0	1.13692	3.10129	9.5977	9.44891	8.20198	9.69945	1.05955	9.23701	-3.11685	0.0012058	0.0711882	4930555A03Rik
ENSMUSG00000026896	1278.13	1437.13	995.938	1278.77	935.776	656.699	1062.74	769.167	1247.49	856.096	0.543855	0.00121733	0.0716218	Ifih1
ENSMUSG00000046794	734.814	729.109	758.323	795.998	948.116	916.544	919.793	1245.41	754.561	1007.47	-0.41696	0.00124057	0.0725298	Ppp1r3b
ENSMUSG00000030218	1616.59	1815.74	1464.35	1862.84	1809.85	3290.11	2373.89	2418.07	1689.88	2472.98	-0.548863	0.00124124	0.0725298	Mgp
ENSMUSG00000020593	688.054	724.087	861.782	723.635	971.425	880.638	966.662	1123.2	749.389	985.48	-0.395359	0.0012814	0.0744213	Lpin1
ENSMUSG00000037434	669.126	754.216	752.638	727.77	901.498	956.229	874.096	882.65	725.938	903.619	-0.315995	0.00129212	0.0744213	Slc30a1
ENSMUSG00000058756	841.697	761.246	949.324	966.57	1044.78	1446.63	1013.53	1609.14	879.709	1278.52	-0.539427	0.00129467	0.0744213	Thra
ENSMUSG00000020717	207.084	251.07	221.698	295.657	274.906	452.603	415.957	338.511	243.877	370.494	-0.599524	0.00129502	0.0744213	Pecam1
ENSMUSG00000023905	3933.48	3273.96	3314.11	3201.57	2840.23	2609.79	2001.28	2742.04	3430.78	2548.34	0.428289	0.00129534	0.0744213	Tnfrsf12a
ENSMUSG00000029304	176063	102883	86817.1	147533	67970.9	49910.1	88596.6	98510.6	128324	76247	0.751041	0.00130088	0.0744893	Spp1
ENSMUSG00000001036	1673.37	1423.07	1395	1599.23	1255.24	1154.66	1202.18	1239.59	1522.67	1212.92	0.327777	0.00130731	0.0746082	Epn2
ENSMUSG00000035274	346.253	236.006	287.64	305.994	161.79	171.97	186.302	257.036	293.973	194.274	0.599335	0.00132066	0.0749248	Tpbg
ENSMUSG00000045382	1990.68	1967.39	1606.46	2104.74	1353.28	745.519	1331.06	1549	1917.32	1244.72	0.623341	0.00132161	0.0749248	Cxcr4
ENSMUSG00000068706	249.392	306.306	291.05	228.462	317.41	467.721	369.089	387.978	268.802	385.549	-0.518845	0.00134591	0.0760507	Gm10250
ENSMUSG00000090553	349.594	546.329	500.243	405.236	606.026	729.456	637.411	583.907	450.35	639.2	-0.504539	0.00138673	0.0780994	Snrpe
ENSMUSG00000025330	244.938	259.105	245.574	212.955	322.894	343.94	277.696	378.279	240.643	330.702	-0.460153	0.00140052	0.0786174	Padi4
ENSMUSG00000116589	2.22671	7.02997	4.54766	8.27011	0	0	1.17171	0	5.51861	0.292928	4.30177	0.00143451	1	Gm31323
ENSMUSG00000031714	758.195	784.344	1002.76	860.092	1044.09	1261.43	1101.41	1082.46	851.348	1122.35	-0.398743	0.00144264	0.0807171	Gab1
ENSMUSG00000021214	26.7205	13.0557	13.643	21.709	27.422	78.4259	55.0704	29.0984	18.7821	47.5042	-1.33314	0.00145653	0.0811991	Akr1c18
ENSMUSG00000020598	309.513	217.929	222.835	323.568	170.702	129.45	174.585	216.298	268.461	172.759	0.636575	0.00146318	0.0811991	Nrcam
ENSMUSG00000005800	191.497	208.891	270.586	201.584	398.305	259.845	407.755	271.585	218.139	334.372	-0.617131	0.00146548	0.0811991	Mmp8
ENSMUSG00000066800	1279.25	1773.56	1924.8	1230.18	2495.4	2701.44	2416.07	1687.71	1551.95	2325.15	-0.583378	0.00147231	0.0813142	Rnasel
ENSMUSG00000094497	57.8945	49.2098	57.9827	49.6207	13.711	5.66934	41.0099	25.2186	53.6769	21.4022	1.35364	0.00148468	0.0817338	Gm8210
ENSMUSG00000030498	171.457	169.724	161.442	190.213	194.696	297.641	318.705	228.907	173.209	259.987	-0.58034	0.00151833	0.0828301	Gas2
ENSMUSG00000030047	934.105	896.824	1050.51	924.185	1240.16	1284.11	1094.38	1168.78	951.406	1196.86	-0.332354	0.00151912	0.0828301	Arhgap25
ENSMUSG00000021908	415.282	532.269	544.582	461.059	654.015	648.195	760.44	578.087	488.298	660.184	-0.433969	0.00151946	0.0828301	Ncoa4-ps
ENSMUSG00000075707	171.457	148.634	163.716	86.8362	287.246	774.81	332.766	205.628	142.661	400.113	-1.48807	0.00152395	0.0828301	Dio3
ENSMUSG00000056073	10.0202	2.00856	19.3276	9.30388	2.05665	0.944891	1.17171	0.969945	10.165	1.2858	2.92597	0.00154397	0.0836367	Grik2
ENSMUSG00000043832	354.047	479.042	430.891	431.08	616.31	558.43	628.037	491.762	423.765	573.635	-0.436256	0.00155335	0.0836367	Clec4a3
ENSMUSG00000046456	77.9349	71.304	71.6257	83.7349	50.7307	40.6303	14.0605	46.5574	76.1499	37.9947	0.982113	0.00155344	0.0836367	Tmem150b
ENSMUSG00000040722	1530.86	1543.58	1738.34	1370.77	2143.72	2209.15	1859.51	1794.4	1545.89	2001.69	-0.373495	0.00157745	0.0846629	Scamp5
ENSMUSG00000113581	32.2873	34.1456	38.6551	36.1817	53.4729	87.8748	62.1007	52.3771	35.3174	63.9564	-0.854077	0.00158294	0.0846921	Dio3os
ENSMUSG00000042659	798.276	808.447	796.978	866.294	974.167	1337.97	1087.35	955.396	817.499	1088.72	-0.412736	0.00159556	0.0851015	Arrdc4
ENSMUSG00000026829	87.9551	96.4111	136.43	111.647	202.923	203.152	124.201	158.101	108.111	172.094	-0.677295	0.0016147	0.0854698	Gbgt1
ENSMUSG00000028434	37.8541	47.2012	45.4766	49.6207	58.2718	84.0953	85.5349	77.5956	45.0382	76.3744	-0.751256	0.00161733	0.0854698	Epb41l4b
ENSMUSG00000105954	118.016	132.565	50.0243	160.233	48.6741	17.008	51.5553	77.5956	115.21	48.7083	1.24467	0.00162286	0.0854698	Gm42793
ENSMUSG00000041912	109.109	143.612	178.496	124.052	218.69	261.735	200.363	172.65	138.817	213.36	-0.622024	0.0016261	0.0854698	Tdrkh
ENSMUSG00000042834	563.358	533.274	470.683	898.341	252.282	375.122	384.321	488.853	616.414	375.144	0.71867	0.00162743	0.0854698	Nrep
ENSMUSG00000040283	5.56678	11.0471	7.95841	7.23635	13.711	37.7956	24.6059	18.429	7.95216	23.6354	-1.55605	0.00163465	0.0855865	Btnl9
ENSMUSG00000056234	2103.13	2474.55	2539.87	2205.02	3165.18	3383.65	3402.65	2450.08	2330.64	3100.39	-0.41164	0.0016865	0.0878966	Ncoa4
ENSMUSG00000000386	267.205	453.935	186.454	319.433	240.628	99.2135	145.292	174.59	306.757	164.931	0.892179	0.00169707	0.0878966	Mx1
ENSMUSG00000045136	502.123	501.137	526.392	518.95	422.299	383.626	433.533	366.639	512.15	401.524	0.351035	0.0017025	0.0878966	Tubb2b
ENSMUSG00000025780	7.79349	9.03854	13.643	10.3376	21.9376	20.7876	24.6059	33.9481	10.2032	25.3198	-1.31035	0.00170296	0.0878966	Itih5
ENSMUSG00000067916	220.444	278.186	353.581	235.698	383.223	398.744	534.3	333.661	271.977	412.482	-0.59936	0.00170444	0.0878966	Zfp991
ENSMUSG00000015766	477.629	593.531	576.416	444.519	749.306	741.739	843.632	578.087	523.024	728.191	-0.476916	0.0017288	0.0888854	Eps8
ENSMUSG00000000901	401.921	353.507	363.813	353.547	418.871	621.738	439.392	601.366	368.197	520.342	-0.498659	0.00175676	0.0900524	Mmp11
ENSMUSG00000052369	656.88	652.783	662.822	585.111	825.402	875.914	782.703	740.068	639.399	806.022	-0.334982	0.00180552	0.0922757	Tmem106c
ENSMUSG00000043263	714.774	951.055	544.582	787.728	519.647	282.522	603.431	449.085	749.535	463.671	0.693871	0.00181139	0.0923	Ifi209
ENSMUSG00000054072	437.549	608.595	229.657	407.303	267.365	140.789	285.897	245.396	420.776	234.862	0.842229	0.00182234	0.0925826	Iigp1
ENSMUSG00000032262	43.4209	26.1113	25.0121	54.7895	15.7677	9.44891	17.5757	21.3388	37.3335	16.0328	1.22482	0.00185392	0.0938099	Elovl4
ENSMUSG00000019970	3628.42	3230.77	3018.51	3357.67	2692.84	1689.46	2550.81	2618.85	3308.84	2387.99	0.470426	0.00185746	0.0938099	Sgk1
ENSMUSG00000054717	518.824	557.376	598.017	397.999	636.876	907.095	681.936	708.06	518.054	733.492	-0.501695	0.00191938	0.0966521	Hmgb2
ENSMUSG00000027332	820.543	786.353	895.889	766.019	1032.44	1095.13	945.571	1008.74	817.201	1020.47	-0.321631	0.00194494	0.0976519	Ivd
ENSMUSG00000068245	439.775	471.008	268.312	443.485	301.642	200.317	299.958	257.036	405.645	264.738	0.616137	0.00195399	0.0978193	Phf11d
ENSMUSG00000002957	4197.35	4436.92	4702.28	4209.49	5263.65	5549.34	5307.85	4988.43	4386.51	5277.32	-0.266768	0.00197437	0.0985518	Ap2a2
ENSMUSG00000041261	189.27	160.685	133.019	154.031	124.085	99.2135	104.282	106.694	159.251	108.569	0.547695	0.00198811	0.0989487	Car8
ENSMUSG00000022265	6442.99	3693.75	3802.98	6770.12	3143.25	2263.96	2999.58	4311.41	5177.46	3179.55	0.703419	0.00199579	0.0990432	Ank
ENSMUSG00000047414	1586.53	1763.52	1717.88	1375.94	1244.27	560.32	1345.12	842.883	1610.97	998.15	0.690662	0.00203356	0.100318	Flrt2
ENSMUSG00000031216	1388.35	1617.9	1764.49	1263.26	2348.69	2223.33	1983.71	1681.89	1508.5	2059.4	-0.449643	0.00203424	0.100318	Stard8
ENSMUSG00000062184	994.226	991.226	1122.14	628.529	1183.26	1561.9	1591.18	1180.42	934.029	1379.19	-0.562011	0.00203906	0.100318	Hs6st2
ENSMUSG00000043903	4235.2	4222	4814.84	4794.6	3451.74	1679.07	2884.75	3750.78	4516.66	2941.59	0.618519	0.00209464	0.102758	Zfp469
ENSMUSG00000034484	5486.61	6059.84	6358.77	4759.45	7785.11	9335.52	8077.78	5957.4	5666.17	7788.95	-0.459074	0.00212357	0.103686	Snx2
ENSMUSG00000079017	1122.26	1209.16	870.877	905.577	892.586	726.621	666.704	708.06	1026.97	748.493	0.454819	0.00212568	0.103686	Ifi27l2a
ENSMUSG00000040033	2366.99	2591.05	1772.45	2271.18	1907.2	1097.02	1648.6	1568.4	2250.42	1555.3	0.532758	0.00215248	0.104695	Stat2
ENSMUSG00000004035	17.8137	18.0771	19.3276	12.4052	28.1076	42.5201	35.1513	33.9481	16.9059	34.9318	-1.04361	0.00219712	0.106564	Gstm7
ENSMUSG00000006611	1485.22	1519.48	1809.97	1415.22	2106.7	2560.65	1932.15	1767.24	1557.47	2091.69	-0.425842	0.00226357	0.109476	Hfe
ENSMUSG00000028128	92.4085	57.2441	61.3934	86.8362	78.8383	105.828	141.777	310.383	74.4705	159.206	-1.09396	0.00235316	0.113489	F3
ENSMUSG00000040466	2784.5	2803.95	2955.98	2439.68	3907.64	6587.78	3055.82	3397.72	2746.03	4237.24	-0.625905	0.00237326	0.114127	Blvrb
ENSMUSG00000024713	290.586	210.899	255.806	358.716	147.393	135.119	126.545	259.945	279.002	167.251	0.7379	0.00237974	0.114127	Pcsk5
ENSMUSG00000031613	2919.22	3242.83	1985.05	2903.84	1680.97	1162.22	2535.58	1673.16	2762.74	1762.98	0.648681	0.00239962	0.114759	Hpgd
ENSMUSG00000041324	13753.3	13932.4	13029	16730.4	10583.5	6014.23	12299.5	9905.08	14361.3	9700.57	0.566094	0.00243007	0.115777	Inhba
ENSMUSG00000050232	25.6072	44.1884	46.6135	37.2155	70.6117	81.2606	76.1612	47.5273	38.4062	68.8902	-0.841253	0.00243442	0.115777	Cxcr3
ENSMUSG00000021806	2419.32	2731.65	2854.79	2624.73	3245.39	3362.87	2958.57	3646.99	2657.62	3303.46	-0.314008	0.00254884	0.120883	Nid2
ENSMUSG00000073489	2226.71	2311.86	1650.8	2461.39	1650.12	1221.74	1690.78	1696.43	2162.69	1564.77	0.467112	0.00256288	0.121213	Ifi204
ENSMUSG00000074415	1601	1810.72	1551.89	1603.37	1274.44	715.282	1479.87	880.71	1641.75	1087.58	0.594458	0.00259814	0.122542	Mir100hg
ENSMUSG00000002847	505.463	462.974	467.272	454.856	379.109	389.295	283.554	375.369	472.641	356.832	0.401771	0.00264668	0.124489	Pla1a
ENSMUSG00000094796	35.6274	28.1199	27.286	35.148	17.8243	15.1183	16.404	11.6393	31.5453	15.2465	1.04167	0.00267572	0.12551	BC147527
ENSMUSG00000021994	1402.83	963.106	1003.9	1828.73	754.791	667.093	721.774	1141.63	1299.64	821.321	0.662183	0.00276186	0.128884	Wnt5a
ENSMUSG00000032334	7884.78	7007.88	7223.96	6875.57	6084.26	5693.91	5399.24	6483.12	7248.05	5915.13	0.292977	0.00276271	0.128884	Loxl1
ENSMUSG00000020009	3050.59	3127.33	3315.25	2999.98	3791.09	3662.4	3874.85	3535.45	3123.29	3715.95	-0.250695	0.00277941	0.129029	Ifngr1
ENSMUSG00000036377	14.4736	15.0642	19.3276	22.7428	29.4787	46.2996	29.2928	41.7077	17.9021	36.6947	-1.03357	0.0027836	0.129029	Cracd
ENSMUSG00000038507	2187.74	2342.99	1763.36	2023.08	1897.6	1332.3	1509.16	1488.87	2079.29	1556.98	0.416674	0.00278843	0.129029	Parp12
ENSMUSG00000042719	1176.82	1297.53	1139.19	1289.1	1058.49	906.15	1038.14	944.727	1225.66	986.876	0.312655	0.00280606	0.129495	Naa25
ENSMUSG00000026308	558.904	614.62	619.619	469.329	466.86	251.341	384.321	431.626	565.618	383.537	0.558852	0.00282727	0.129871	Klhl30
ENSMUSG00000063172	112.449	128.548	128.471	144.727	148.764	197.482	193.332	193.989	128.549	183.392	-0.506748	0.00282938	0.129871	Hspb11
ENSMUSG00000011148	914.065	798.404	939.092	902.476	1032.44	1178.28	1041.65	1449.1	888.509	1175.37	-0.403691	0.0028409	0.129927	Adssl1
ENSMUSG00000046589	48.9876	46.197	55.7089	73.3973	17.1388	29.2916	25.7776	43.6475	56.0727	28.9639	0.965649	0.00284579	0.129927	Lrrc8e
ENSMUSG00000067149	60.1212	39.167	37.5182	113.714	54.844	224.884	332.766	312.322	62.6301	231.204	-1.88248	0.00288692	0.131455	Jchain
ENSMUSG00000012428	1.11336	2.00856	1.13692	7.23635	4.79885	18.8978	28.1211	8.72951	2.8738	15.1368	-2.36115	0.00291137	0.132216	Steap4
ENSMUSG00000049758	17.8137	26.1113	15.9168	20.6753	5.4844	0	12.8888	5.81967	20.1293	6.04822	1.77749	0.00294265	0.133283	Olfr1318
ENSMUSG00000069874	1409.51	1606.85	1073.25	1283.94	1038.61	659.534	1133.04	890.41	1343.39	930.399	0.530371	0.00296217	0.133814	Irgm2
ENSMUSG00000015533	44.5342	59.2526	65.9411	56.857	90.4926	65.1975	111.313	104.754	56.6462	92.9392	-0.710051	0.00298815	0.134097	Itga2
ENSMUSG00000025026	467.609	549.342	624.167	556.165	687.607	629.297	755.754	843.853	549.321	729.128	-0.407846	0.00299127	0.134097	Add3
ENSMUSG00000034751	2043.01	1990.49	2025.98	2666.08	1579.51	999.694	1668.52	1797.31	2181.39	1511.26	0.529679	0.00299415	0.134097	Mast4
ENSMUSG00000042156	259.412	291.242	255.806	246.036	342.09	332.602	358.544	324.932	263.124	339.542	-0.366522	0.00299977	0.134097	Dzip1
ENSMUSG00000039531	433.095	563.402	426.343	453.822	372.939	316.538	381.978	343.361	469.166	353.704	0.408586	0.00301311	0.134342	Zup1
ENSMUSG00000047712	487.65	538.295	495.695	619.225	444.922	322.208	413.614	415.137	535.216	398.97	0.423362	0.00303491	0.134963	Ust
ENSMUSG00000040284	34.514	28.1199	36.3813	22.7428	15.7677	12.2836	11.7171	17.459	30.4395	14.3068	1.07499	0.00304906	0.135241	Gzmg
ENSMUSG00000039217	100.202	154.659	123.924	128.187	175.501	185.199	215.595	161.011	126.743	184.326	-0.535073	0.00306825	0.13574	Il18
ENSMUSG00000059412	547.771	419.79	105.733	350.446	71.9828	12.2836	128.888	96.9945	355.935	77.5373	2.20023	0.00311514	0.137459	Fxyd2
ENSMUSG00000026632	124.696	104.445	119.376	116.815	163.846	199.372	171.07	133.852	116.333	167.035	-0.522589	0.00315107	0.138688	Tatdn3
ENSMUSG00000000308	1.11336	0	0	0	1.3711	16.0631	2.34342	4.84973	0.278339	6.15685	-4.24118	0.00315326	1	Ckmt1
ENSMUSG00000021268	103.542	132.565	87.5425	90.9712	70.6117	28.3467	63.2724	70.806	103.655	58.2592	0.829722	0.00319643	0.140009	Meg3
ENSMUSG00000029798	385.221	523.231	358.128	355.615	321.523	200.317	333.938	218.238	405.549	268.504	0.595394	0.00320303	0.140009	Herc6
ENSMUSG00000078640	8.90684	12.0514	10.2322	8.27011	21.9376	23.6223	17.5757	30.0683	9.86514	23.301	-1.24123	0.00322185	0.140009	Gm11627
ENSMUSG00000043004	1252.52	1549.61	1704.24	1275.67	1975.07	1784.9	2022.37	1739.11	1445.51	1880.36	-0.3795	0.00322494	0.140009	Gng2
ENSMUSG00000040229	493.216	678.894	967.515	460.025	1356.7	1009.14	1434.17	635.314	649.913	1108.83	-0.770988	0.00322934	0.140009	Gpr34
ENSMUSG00000029121	3.34007	14.0599	11.3692	13.4389	19.881	46.2996	28.1211	19.3989	10.552	28.4251	-1.41733	0.00323016	0.140009	Crmp1
ENSMUSG00000047986	11.1336	11.0471	6.82149	14.4727	19.1954	41.5752	17.5757	30.0683	10.8687	27.1036	-1.31229	0.00328262	0.141295	Palm3
ENSMUSG00000032621	1419.53	1571.7	1431.38	1527.9	1197.66	1104.58	1327.55	1229.89	1487.63	1214.92	0.293152	0.00330298	0.141295	Srek1
ENSMUSG00000049115	16.7003	12.0514	9.09532	4.13506	12.3399	41.5752	45.6967	22.3087	10.4955	30.4801	-1.52738	0.00330615	0.141295	Agtr1a
ENSMUSG00000084843	21.1537	13.0557	1.13692	2.06753	0	0	2.34342	0.969945	9.35346	0.828342	3.66229	0.00331408	0.141295	B230312C02Rik
ENSMUSG00000029605	102.429	129.552	68.2149	92.005	76.0961	44.4099	28.1211	61.1066	98.0502	52.4334	0.888414	0.00331588	0.141295	Oas1b
ENSMUSG00000033788	2332.48	2394.21	2193.11	2526.52	1979.87	1795.29	1851.3	2109.63	2361.58	1934.02	0.288018	0.00331612	0.141295	Dysf
ENSMUSG00000044674	4061.52	3197.63	3380.05	4328.37	2829.27	2527.58	2494.57	3372.5	3741.89	2805.98	0.41511	0.0033176	0.141295	Fzd1
ENSMUSG00000017386	1035.42	960.093	992.527	875.598	778.099	804.102	676.077	821.544	965.91	769.956	0.32573	0.00333097	0.141512	Traf4
ENSMUSG00000027951	1907.18	2056.77	1698.55	1765.67	1676.86	995.915	1348.64	1405.45	1857.04	1356.72	0.452252	0.00336619	0.142655	Adar
ENSMUSG00000074575	15.587	14.0599	9.09532	10.3376	3.42775	0.944891	7.03027	0.969945	12.27	3.09321	2.03152	0.0033851	0.143102	Kcng1
ENSMUSG00000009378	51.2143	60.2569	18.1906	36.1817	15.0821	14.1734	29.2928	13.5792	41.4609	18.0319	1.22345	0.00340132	0.143261	Slc16a12
ENSMUSG00000018604	183.704	144.617	113.692	209.854	102.147	51.0241	93.7369	128.033	162.966	93.7352	0.797682	0.0034056	0.143261	Tbx3
ENSMUSG00000029553	364.067	453.935	520.707	360.784	643.732	669.928	578.825	474.303	424.873	591.697	-0.478937	0.00344721	0.144656	Tfec
ENSMUSG00000032047	1053.23	1180.03	1284.71	1058.57	1340.25	1601.59	1452.92	1362.77	1144.14	1439.38	-0.330938	0.00352971	0.147756	Acat1
ENSMUSG00000063245	46.7609	41.1756	54.5719	34.1142	60.3284	61.4179	138.262	72.7459	44.1557	83.1885	-0.905348	0.00354538	0.147836	Zfp993
ENSMUSG00000037379	150.303	152.651	172.811	194.348	172.759	423.311	194.504	349.18	167.528	284.939	-0.765429	0.0035489	0.147836	Spon2
ENSMUSG00000027452	182.59	254.083	316.062	142.659	390.078	479.06	311.675	279.344	223.849	365.039	-0.707195	0.00359488	0.149243	Acss1
ENSMUSG00000020650	583.398	757.228	727.626	586.144	877.504	922.213	1086.18	726.489	663.599	903.096	-0.443603	0.0036001	0.149243	Bcap29
ENSMUSG00000006389	2.22671	3.01285	4.54766	2.06753	6.16995	9.44891	18.7474	14.5492	2.96369	12.2289	-2.02792	0.00365524	0.151163	Mpl
ENSMUSG00000039611	42.3075	52.2227	46.6135	52.722	68.555	99.2135	65.6158	78.5656	48.4664	77.9875	-0.68418	0.00366888	0.151361	Pgap4
ENSMUSG00000002325	1709	1912.15	1496.18	1850.44	1578.82	998.749	1324.03	1256.08	1741.94	1289.42	0.433463	0.00369076	0.15154	Irf9
ENSMUSG00000024501	7927.09	7683.76	7437.7	7498.93	6712.91	5907.46	6706.87	6455.96	7636.87	6445.8	0.244608	0.0036909	0.15154	Dpysl3
ENSMUSG00000036545	8994.8	8080.45	8065.28	8789.06	6684.11	6175.81	6403.4	7973.92	8482.4	6809.31	0.316939	0.00374667	0.153461	Adamts2
ENSMUSG00000029093	2520.64	2012.58	2293.16	2292.89	1671.37	1289.78	1565.41	2156.19	2279.82	1670.69	0.448325	0.00376892	0.153825	Sorcs2
ENSMUSG00000021379	167.003	155.664	181.906	163.335	183.042	436.54	264.807	208.538	166.977	273.232	-0.709136	0.00377353	0.153825	Id4
ENSMUSG00000038425	101.315	88.3768	112.555	87.87	123.399	143.623	157.009	134.822	97.5292	139.714	-0.51574	0.00379977	0.154527	Poli
ENSMUSG00000027227	908.498	986.205	994.801	904.544	1215.48	1573.24	1080.32	1120.29	948.512	1247.33	-0.395539	0.00385169	0.156267	Sord
ENSMUSG00000020044	40932.5	43763.6	39586.3	40511.2	35242.1	16961.7	34836.1	24410.6	41198.4	27862.6	0.564251	0.00387674	0.15638	Timp3
ENSMUSG00000039501	4685	5350.81	4001.94	4643.67	4134.55	2646.64	3685.03	3408.39	4670.36	3468.65	0.429048	0.00387928	0.15638	Znfx1
ENSMUSG00000103897	57.8945	78.334	63.6673	74.431	41.8186	25.512	55.0704	38.7978	68.5817	40.2997	0.776967	0.00388188	0.15638	Pcdhga8
ENSMUSG00000053835	497.67	617.633	519.57	575.807	476.457	273.073	442.907	365.669	552.67	389.527	0.504144	0.00389985	0.15664	H2-T24
ENSMUSG00000026365	2328.03	2372.11	2401.17	2258.77	2543.39	3051.05	3690.89	2769.19	2340.02	3013.63	-0.364299	0.00390662	0.15664	Cfh
ENSMUSG00000035273	2829.04	3187.59	3254.99	2725	3738.3	3763.5	3545.6	3511.2	2999.15	3639.65	-0.279429	0.00392845	0.157147	Hpse
ENSMUSG00000034652	1238.05	1352.77	1526.88	1527.9	1700.16	2075.92	1538.46	2052.4	1411.4	1841.74	-0.384102	0.00395551	0.157648	Cd300a
ENSMUSG00000052384	2856.87	2887.31	3050.34	2486.2	4011.15	3750.27	3214	3235.74	2820.18	3552.79	-0.333705	0.00395938	0.157648	Nrros
ENSMUSG00000000791	90.1818	45.1927	48.8874	87.87	37.7053	33.0712	28.1211	47.5273	68.0329	36.6062	0.888619	0.00399576	0.15816	Il12rb1
ENSMUSG00000025465	1191.29	1177.02	1321.1	999.65	1630.24	1969.15	1365.04	1344.34	1172.26	1577.19	-0.42873	0.00399854	0.15816	Echs1
ENSMUSG00000052776	1193.52	1199.11	895.889	950.029	915.895	716.227	826.056	742.008	1059.64	800.047	0.404817	0.00400206	0.15816	Oas1a
ENSMUSG00000078853	563.358	662.826	414.974	482.768	444.236	339.216	387.836	354.03	530.981	381.33	0.476786	0.00401389	0.15816	Igtp
ENSMUSG00000026473	2384.81	2766.8	3399.38	3128.17	3803.43	4827.45	3322.97	3730.41	2919.79	3921.07	-0.425528	0.00401844	0.15816	Glul
ENSMUSG00000010142	375.201	454.94	537.761	354.581	628.649	696.384	591.714	484.003	430.621	600.188	-0.479885	0.0040412	0.158312	Tnfrsf13b
ENSMUSG00000025464	754.855	839.58	983.432	600.617	1218.91	1423.95	924.48	975.765	794.621	1135.78	-0.516279	0.00406398	0.158312	Paox
ENSMUSG00000055413	116.902	96.4111	70.4888	149.896	54.1585	40.6303	52.727	93.1148	108.424	60.1576	0.851905	0.00408004	0.158312	H2-Q5
ENSMUSG00000034437	112.449	109.467	92.0901	118.883	144.651	202.207	125.373	164.891	108.222	159.28	-0.557832	0.00409073	0.158312	Gm9761
ENSMUSG00000022906	1507.48	1620.91	1203.99	1459.68	1094.14	651.975	1216.24	1078.58	1448.02	1010.23	0.519823	0.00409337	0.158312	Parp9
ENSMUSG00000027843	107.995	125.535	137.567	125.085	165.903	188.033	202.706	144.522	124.046	175.291	-0.495563	0.00409415	0.158312	Ptpn22
ENSMUSG00000032744	113.562	140.599	105.733	137.491	148.079	222.049	187.474	166.831	124.346	181.108	-0.53689	0.00409485	0.158312	Heyl
ENSMUSG00000001661	376.314	383.636	363.813	486.903	296.843	302.365	291.756	333.661	402.666	306.156	0.396011	0.00409627	0.158312	Hoxc6
ENSMUSG00000024675	112.449	118.505	96.6378	107.511	95.2915	33.0712	57.4138	63.0465	108.776	62.2057	0.794641	0.00412369	0.158809	Ms4a4c
ENSMUSG00000022237	310.626	333.422	454.766	381.459	498.395	607.565	396.038	581.967	370.068	520.991	-0.494892	0.00412769	0.158809	Ankrd33b
ENSMUSG00000025816	394.128	400.708	371.771	424.877	286.56	294.806	335.109	334.631	397.871	312.777	0.350847	0.00414009	0.158929	Sec61a2
ENSMUSG00000022822	2390.37	2808.98	2365.92	2416.94	2141.66	1519.38	1968.47	2074.71	2495.55	1926.06	0.373562	0.00415156	0.159013	Abcc5
ENSMUSG00000054196	5923.05	5038.48	5044.49	6395.9	3447.63	3457.36	3738.93	5515.11	5600.48	4039.76	0.471393	0.00420283	0.160617	Cthrc1
ENSMUSG00000026281	606.779	552.355	561.636	570.638	676.638	890.087	664.36	715.82	572.852	736.726	-0.363146	0.00421685	0.160684	Dtymk
ENSMUSG00000112963	20.0404	9.03854	22.7383	17.574	5.4844	4.72445	10.5454	0.969945	17.3478	5.43105	1.70004	0.00422333	0.160684	Gm6093
ENSMUSG00000033721	610.119	639.728	698.066	633.697	768.502	812.606	933.854	737.159	645.402	813.03	-0.331709	0.00424151	0.161017	Vav3
ENSMUSG00000022793	107.995	126.54	131.882	94.0725	150.135	201.262	172.242	143.552	115.122	166.798	-0.533446	0.00430184	0.162635	B4galt4
ENSMUSG00000079481	73.4814	124.531	179.633	121.984	202.237	147.403	257.776	216.298	124.907	205.929	-0.720012	0.00430512	0.162635	Nhsl2
ENSMUSG00000022462	7174.46	6952.64	6050.66	6984.11	5263.65	3272.16	5995.65	5029.17	6790.47	4890.16	0.473735	0.00431261	0.162635	Slc38a2
ENSMUSG00000033910	25.6072	34.1456	36.3813	55.8233	49.3596	71.8117	82.0198	68.8661	37.9893	68.0143	-0.828687	0.00435611	0.163914	Gucy1a1
ENSMUSG00000021362	11.1336	8.03425	6.82149	7.23635	1.3711	0	0	3.87978	8.30641	1.31272	2.6227	0.00437031	0.164088	Gcm2
ENSMUSG00000045664	150.303	108.462	127.335	149.896	170.016	223.939	152.322	254.126	133.999	200.101	-0.579433	0.00446664	0.166981	Cdc42ep2
ENSMUSG00000021175	173.683	174.745	155.757	172.639	207.722	264.569	215.595	219.208	169.206	226.773	-0.420871	0.00447913	0.166981	Cdca7l
ENSMUSG00000044033	24.4938	16.0685	32.9705	42.3843	40.4475	37.7956	73.8178	94.0847	28.9793	61.5364	-1.08083	0.00448232	0.166981	Ccdc141
ENSMUSG00000113010	12.2469	11.0471	22.7383	6.20259	23.9943	46.2996	30.4645	23.2787	13.0587	31.0093	-1.25381	0.00448639	0.166981	Gm34084
ENSMUSG00000120076	3.34007	5.02141	13.643	12.4052	28.7931	30.2365	12.8888	21.3388	8.60241	23.3143	-1.45372	0.00451945	0.167654	ENSMUSG00000120076
ENSMUSG00000025964	497.67	542.312	588.922	445.552	573.805	693.55	794.42	677.022	518.614	684.699	-0.398929	0.0045288	0.167654	Adam23
ENSMUSG00000030268	2135.42	1991.49	1739.48	2205.02	1747.47	1586.47	1481.04	1662.49	2017.85	1619.37	0.316799	0.00453393	0.167654	Bcat1
ENSMUSG00000037493	202.631	218.933	229.657	224.327	284.503	382.681	251.918	280.314	218.887	299.854	-0.455176	0.00454362	0.167654	Cib2
ENSMUSG00000027423	5094.71	5912.21	5866.48	5108.86	6858.24	7861.49	8062.54	5667.39	5495.57	7112.42	-0.371962	0.00455669	0.167774	Snx5
ENSMUSG00000042485	171.457	116.497	155.757	185.044	206.351	278.743	186.302	245.396	157.189	229.198	-0.545557	0.00456839	0.167844	Mustn1
ENSMUSG00000034459	1918.31	2186.32	981.158	1626.11	1050.26	358.114	937.369	715.82	1677.98	765.391	1.13236	0.00459426	0.168433	Ifit1
ENSMUSG00000046879	4828.62	5228.29	3530.12	4198.12	3771.9	2500.18	3763.54	2630.49	4446.29	3166.53	0.489711	0.00461081	0.168679	Irgm1
ENSMUSG00000032202	41.1941	64.274	45.4766	43.4181	76.0961	87.8748	71.4744	72.7459	48.5907	77.0478	-0.662717	0.00464586	0.169599	Rab27a
ENSMUSG00000049630	46.7609	45.1927	38.6551	68.2284	17.8243	16.0631	29.2928	38.7978	49.7093	25.4945	0.980017	0.00467098	0.170153	C1ql3
ENSMUSG00000035929	1127.83	1098.68	909.532	1213.64	838.428	945.836	816.683	836.093	1087.42	859.26	0.339926	0.00471501	0.171036	H2-Q4
ENSMUSG00000035824	617.912	708.019	686.697	661.609	828.83	1162.22	744.036	844.822	668.559	894.976	-0.421047	0.00472213	0.171036	Tk2
ENSMUSG00000027660	3370.13	3187.59	3318.66	3364.9	2766.88	2044.74	3000.75	2537.38	3310.32	2587.44	0.355585	0.00473287	0.171036	Skil
ENSMUSG00000042116	131.376	111.475	133.019	128.187	143.966	211.656	158.181	210.478	126.014	181.07	-0.521949	0.0047448	0.171036	Vwa1
ENSMUSG00000027845	443.115	382.631	437.712	471.396	381.851	307.089	326.907	326.872	433.714	335.68	0.366473	0.00474516	0.171036	Dclre1b
ENSMUSG00000054428	1007.59	955.072	951.598	943.827	1192.17	1473.08	1134.22	1087.31	964.521	1221.7	-0.341329	0.00476761	0.171484	Atpif1
ENSMUSG00000074766	107.995	91.3896	110.281	135.423	130.94	245.672	134.747	191.079	111.272	175.609	-0.657635	0.0047902	0.171935	Ism1
ENSMUSG00000039960	345.14	327.396	347.896	355.615	296.158	256.065	281.211	235.697	344.012	267.283	0.362099	0.00480642	0.172156	Rhou
ENSMUSG00000027165	182.59	183.784	176.222	144.727	197.438	335.436	253.09	215.328	171.831	250.323	-0.54078	0.00485394	0.172358	Iftap
ENSMUSG00000031904	1457.38	1346.74	1364.3	1702.61	1194.23	1052.61	1135.39	1281.3	1467.76	1165.88	0.332067	0.00485431	0.172358	Slc7a6
ENSMUSG00000020467	36.7407	39.167	46.6135	15.5065	52.7874	74.6464	82.0198	51.4071	34.5069	65.2152	-0.915738	0.00487051	0.172358	Efemp1
ENSMUSG00000016128	1155.66	1043.45	1075.52	1128.87	946.745	613.234	920.965	843.853	1100.88	831.199	0.405072	0.00489874	0.172358	Stard13
ENSMUSG00000073599	115.789	85.364	113.692	111.647	118.6	185.199	179.272	149.372	106.623	158.111	-0.564065	0.00490118	0.172358	Ecscr
ENSMUSG00000015354	622.366	433.85	464.998	537.557	337.291	386.46	287.069	457.814	514.693	367.159	0.486329	0.00490124	0.172358	Pcolce2
ENSMUSG00000061983	4156.16	4905.92	4095.17	3909.7	4814.62	6990.3	4649.35	6530.64	4266.73	5746.23	-0.429437	0.0049013	0.172358	Rps12
ENSMUSG00000010307	3430.25	3298.06	3117.42	3279.1	4164.03	6036.91	3675.66	3868.14	3281.21	4436.18	-0.435177	0.00490155	0.172358	Tmem86a
ENSMUSG00000001131	17252.6	11979.1	12927.9	16471	10406	10116	10454	13121.4	14657.6	11024.3	0.41096	0.00490265	0.172358	Timp1
ENSMUSG00000052861	13.3603	10.0428	11.3692	11.3714	3.42775	3.77956	1.17171	4.84973	11.5359	3.30719	1.77284	0.00491702	0.172509	Dnah6
ENSMUSG00000069255	449.796	460.965	502.517	478.633	616.31	656.699	601.088	512.131	472.978	596.557	-0.335551	0.00495803	0.173592	Dusp22
ENSMUSG00000003420	2949.28	2700.51	2978.72	3213.97	3807.55	5966.04	3127.3	3810.92	2960.62	4177.95	-0.497011	0.00497996	0.174004	Fcgrt
ENSMUSG00000039646	4266.38	3294.04	3336.85	4447.25	2856.69	2589.95	2663.3	3484.04	3836.13	2898.49	0.40429	0.00500953	0.174673	Vasn
ENSMUSG00000044629	424.188	420.794	419.522	470.363	468.916	581.108	629.209	550.929	433.717	557.54	-0.359125	0.00502277	0.174673	Cnrip1
ENSMUSG00000032714	1566.49	1484.33	1414.32	1359.4	1304.6	1206.63	1164.68	1104.77	1456.14	1195.17	0.283895	0.00502972	0.174673	Syde1
ENSMUSG00000121093	1087.75	959.089	1000.49	925.219	725.312	490.398	973.692	551.899	993.135	685.325	0.536214	0.00507036	0.175728	ENSMUSG00000121093
ENSMUSG00000053469	106.882	89.3811	59.1196	108.545	56.9007	42.5201	48.0402	71.776	90.982	54.8092	0.729701	0.0050894	0.176032	Tg
ENSMUSG00000031654	2.22671	3.01285	2.27383	2.06753	8.2266	14.1734	9.37369	7.75956	2.39523	9.8833	-2.03733	0.00511092	0.176044	Cbln1
ENSMUSG00000038213	505.463	504.149	490.011	492.072	414.072	418.587	353.857	415.137	497.924	400.413	0.311981	0.00511323	0.176044	Tapbpl
ENSMUSG00000070960	85.7284	114.488	127.335	89.9375	156.305	221.104	152.322	117.363	104.372	161.774	-0.633115	0.0051206	0.176044	Gm19680
ENSMUSG00000034855	177.023	180.771	94.364	125.085	111.059	27.4018	86.7066	72.7459	144.311	74.4784	0.950806	0.00514738	0.176549	Cxcl10
ENSMUSG00000049598	4.45342	3.01285	0	6.20259	9.5977	20.7876	4.68684	23.2787	3.41721	14.5877	-2.08454	0.00516778	0.176549	Vsig8
ENSMUSG00000022353	2026.31	2470.53	2480.75	2180.21	2997.23	2553.09	2971.46	2795.38	2289.45	2829.29	-0.305451	0.00517619	0.176549	Mtss1
ENSMUSG00000038205	773.782	889.794	806.073	752.58	933.719	961.899	1017.05	1017.47	805.557	982.534	-0.28543	0.00517654	0.176549	Prkab2
ENSMUSG00000025969	32605.7	34733.1	32813.7	36473.3	28330.4	19853.1	28606.2	28900.5	34156.4	26422.5	0.370396	0.00520961	0.177324	Nrp2
ENSMUSG00000028487	326.213	431.841	435.439	425.911	256.396	101.103	337.453	265.765	404.851	240.179	0.755005	0.00522917	0.177636	Bnc2
ENSMUSG00000001300	517.71	516.201	571.868	510.68	449.721	407.248	447.594	404.467	529.115	427.257	0.30766	0.00525761	0.178249	Efnb2
ENSMUSG00000026526	1587.64	1606.85	1609.87	1528.94	1830.42	2244.12	2016.51	1728.44	1583.33	1954.87	-0.303806	0.00530688	0.179563	Fh1
ENSMUSG00000035171	257.185	276.177	244.437	238.8	309.869	380.791	398.382	279.344	254.15	342.096	-0.425613	0.0053479	0.179948	1110059E24Rik
ENSMUSG00000022902	3.34007	1.00428	2.27383	2.06753	7.54105	17.9529	11.7171	3.87978	2.17143	10.2727	-2.24782	0.00535379	0.179948	Stfa2
ENSMUSG00000027018	615.685	558.381	623.03	457.958	708.859	879.693	895.187	598.456	563.763	770.549	-0.450283	0.00536035	0.179948	Hat1
ENSMUSG00000107134	23.3805	3.01285	9.09532	13.4389	2.7422	0	2.34342	4.84973	12.2319	2.48384	2.29261	0.0053656	0.179948	Gm42528
ENSMUSG00000029167	11.1336	12.0514	4.54766	9.30388	18.5099	21.7325	21.0908	26.1885	9.25912	21.8804	-1.22847	0.00537081	0.179948	Ppargc1a
ENSMUSG00000040296	2716.59	3107.25	2382.97	2615.42	2215.7	1452.3	2411.38	1878.78	2705.56	1989.54	0.443705	0.00542409	0.181379	Ddx58
ENSMUSG00000043932	0	0	1.13692	0	2.7422	7.55913	7.03027	1.93989	0.284229	4.81787	-3.87527	0.0054251	1	Klri2
ENSMUSG00000034168	2438.25	2229.51	2328.4	2255.67	2103.95	1658.28	1693.12	2005.85	2312.96	1865.3	0.309402	0.00544747	0.181762	Irf2bpl
ENSMUSG00000024268	149.19	171.732	125.061	115.782	90.4926	75.5913	125.373	81.4754	140.441	93.2331	0.598522	0.00547011	0.181762	Celf4
ENSMUSG00000029403	298.379	256.092	261.491	243.968	211.149	202.207	209.736	194.959	264.982	204.513	0.372452	0.00547327	0.181762	Cdkl2
ENSMUSG00000044252	563.358	660.817	633.262	537.557	754.791	818.275	835.43	651.803	598.749	765.075	-0.352951	0.00549301	0.181762	Osbpl1a
ENSMUSG00000020473	33986.3	30404.6	29917.9	37323	23124.3	21754.2	22708.9	32180.8	32908	24942.1	0.399862	0.00549682	0.181762	Aebp1
ENSMUSG00000045658	2827.92	2892.33	3186.77	2455.19	3578.57	3736.1	3748.3	3106.74	2840.55	3542.43	-0.318623	0.00549926	0.181762	Pid1
ENSMUSG00000041712	980.866	1019.35	940.229	964.502	1149.67	1281.27	1168.2	1100.89	976.236	1175.01	-0.267073	0.00556195	0.18348	Ubr7
ENSMUSG00000042842	85.7284	69.2954	100.049	74.431	111.059	131.34	114.828	117.363	82.3758	118.648	-0.528905	0.00561131	0.184752	Serpinb6b
ENSMUSG00000037544	260.525	299.276	259.217	207.787	319.466	381.736	338.624	323.962	256.701	340.947	-0.408534	0.00566667	0.185761	Dlgap5
ENSMUSG00000022797	2025.19	2197.37	2472.79	1470.01	3281.73	3034.99	3339.38	2026.22	2041.34	2920.58	-0.516863	0.00568234	0.185761	Tfrc
ENSMUSG00000030793	419.735	439.875	508.201	356.649	594.372	566.934	646.784	478.183	431.115	571.568	-0.40702	0.00568396	0.185761	Pycard
ENSMUSG00000037709	46.7609	66.2826	51.1612	55.8233	92.5493	69.9219	94.9086	80.5055	55.007	84.4713	-0.615795	0.00569134	0.185761	Fam13a
ENSMUSG00000028603	2933.69	3051.01	2919.6	2735.34	3364.68	4857.68	3638.16	3271.63	2909.91	3783.04	-0.378479	0.0056962	0.185761	Scp2
ENSMUSG00000094872	0	0	0	0	0	11.3387	2.34342	5.81967	0	4.87545	-4.62315	0.00576426	1	Igkv9-120
ENSMUSG00000022425	1035.42	1003.28	927.723	1880.42	572.434	685.046	765.127	1064.03	1211.71	771.659	0.65183	0.0057822	0.188207	Enpp2
ENSMUSG00000008845	173.683	219.938	301.283	151.963	420.242	314.649	349.17	232.787	211.717	329.212	-0.639231	0.00581402	0.188884	Cd163
ENSMUSG00000075553	2.22671	2.00856	1.13692	9.30388	0	0	0	0	3.66902	0	4.43384	0.00585007	1	Gm5464
ENSMUSG00000091337	2120.94	2388.18	2306.8	2251.54	2478.95	3458.3	2974.97	2593.63	2266.87	2876.46	-0.343197	0.0058792	0.19063	Eid1
ENSMUSG00000038023	2442.7	2428.35	2400.03	2486.2	2165.65	1897.34	2121.97	2093.14	2439.32	2069.53	0.237055	0.00589002	0.19063	Atp6v0a2
ENSMUSG00000074151	1110.02	1215.18	982.295	1174.36	934.405	538.588	944.399	810.874	1120.46	807.067	0.473467	0.0059078	0.190844	Nlrc5
ENSMUSG00000037613	1595.44	1330.67	1425.69	1905.23	1008.44	780.48	1222.09	1412.24	1564.26	1105.81	0.500936	0.00605727	0.195304	Tnfrsf23
ENSMUSG00000078706	26.7205	25.107	22.7383	33.0805	14.3966	14.1734	9.37369	14.5492	26.9116	13.1232	1.02264	0.00609602	0.195972	Gm53
ENSMUSG00000091021	31.1739	19.0814	26.1491	32.0467	15.0821	12.2836	3.51513	15.5191	27.1128	11.6	1.19037	0.00610088	0.195972	Gm17300
ENSMUSG00000025790	861.737	747.186	756.049	838.383	607.397	520.635	636.239	735.219	800.839	624.872	0.358441	0.00614402	0.196931	Slco3a1
ENSMUSG00000031342	380.767	428.828	366.087	347.345	426.412	530.084	793.248	451.025	380.757	550.192	-0.52799	0.00615373	0.196931	Gpm6b
ENSMUSG00000001507	457.589	338.443	352.444	410.404	316.724	308.979	261.292	298.743	389.72	296.435	0.391649	0.00618469	0.197193	Itga3
ENSMUSG00000059901	919.631	718.061	922.038	735.006	746.564	474.335	475.715	664.413	823.684	590.257	0.478093	0.00619925	0.197193	Adamts14
ENSMUSG00000028268	604.552	625.668	459.314	555.131	515.534	397.799	396.038	368.579	561.166	419.488	0.417353	0.0062049	0.197193	Gbp3
ENSMUSG00000052316	4060.41	4330.46	4619.29	3318.38	3105.54	1388.04	3607.7	2476.27	4082.13	2644.39	0.626466	0.00620798	0.197193	Lrrc15
ENSMUSG00000027160	249.392	276.177	300.146	222.259	297.529	426.146	353.857	338.511	261.994	354.011	-0.432977	0.00622981	0.19752	Ccdc34
ENSMUSG00000074782	64.5746	78.334	63.6673	83.7349	34.2775	23.6223	62.1007	48.4973	72.5777	42.1244	0.802067	0.00625295	0.197841	4833422C13Rik
ENSMUSG00000003484	334.007	294.255	284.229	294.623	266.679	121.891	206.221	217.268	301.778	203.015	0.568507	0.00626619	0.197841	Cyp4f18
ENSMUSG00000039115	670.24	686.929	725.352	771.188	847.34	857.961	828.4	927.268	713.427	865.242	-0.278328	0.00627462	0.197841	Itga9
ENSMUSG00000028356	23.3805	29.1242	18.1906	8.27011	6.16995	7.55913	11.7171	1.93989	19.7413	6.84652	1.55229	0.00629042	0.197975	Ambp
ENSMUSG00000057914	65.688	49.2098	45.4766	44.4519	20.5665	24.5672	38.6665	33.9481	51.2066	29.4371	0.818663	0.00630472	0.198061	Cacnb2
ENSMUSG00000030763	384.108	352.503	342.212	361.817	425.041	575.438	466.341	412.227	360.16	469.762	-0.382467	0.00637555	0.199798	Lcmt1
ENSMUSG00000022336	5419.81	6040.75	5324.17	5325.95	6161.04	7846.37	7401.7	6099.99	5527.67	6877.27	-0.314953	0.00640407	0.199798	Eif3e
ENSMUSG00000042770	619.026	578.466	693.518	514.815	780.842	943.001	671.39	753.648	601.456	787.22	-0.389639	0.00640566	0.199798	Hebp1
ENSMUSG00000014959	6016.57	5352.82	5237.77	5714.65	4740.58	4185.87	4523.98	5062.15	5580.45	4628.14	0.269867	0.00641686	0.199798	Gorasp2
ENSMUSG00000041488	637.953	514.192	488.874	570.638	409.273	316.538	422.988	494.672	552.914	410.868	0.428778	0.00641837	0.199798	Stx3
ENSMUSG00000040998	930.765	944.025	981.158	1062.71	1236.73	1563.79	1073.29	1171.69	979.664	1261.38	-0.365086	0.00644131	0.200148	Npnt
ENSMUSG00000031996	7688.83	8213.02	8342.68	7832.83	8803.15	9686.07	10100.1	9154.35	8019.34	9435.93	-0.234507	0.00648954	0.200523	Aplp2
ENSMUSG00000039031	742.608	892.807	998.212	738.108	1145.55	1214.18	1319.35	863.251	842.933	1135.58	-0.429705	0.00649087	0.200523	Arhgap18
ENSMUSG00000017724	453.136	401.713	352.444	404.202	342.775	315.593	298.786	307.473	402.873	316.157	0.347293	0.00650834	0.200523	Etv4
ENSMUSG00000060206	495.443	585.496	559.362	555.131	464.117	300.475	471.028	400.587	548.858	409.052	0.424264	0.00652444	0.200523	Zfp462
ENSMUSG00000025537	6.68013	14.0599	14.7799	11.3714	24.6798	31.1814	23.4342	21.3388	11.7228	25.1586	-1.10085	0.00652785	0.200523	Phkg1
ENSMUSG00000080115	110.222	95.4068	86.4056	111.647	70.6117	70.8668	63.2724	74.6858	100.92	69.8592	0.528425	0.00653029	0.200523	Eef1akmt3
ENSMUSG00000042567	20.0404	25.107	18.1906	13.4389	4.1133	8.50402	10.5454	8.72951	19.1943	7.97306	1.30729	0.00653812	0.200523	Nek10
ENSMUSG00000098188	645.746	739.151	681.012	718.466	616.995	416.697	564.765	544.139	696.094	535.649	0.37726	0.00655353	0.200523	Sowahc
ENSMUSG00000001175	18849.1	20155.9	19647	18150.8	20763.3	25655.7	25816.3	21612.3	19200.7	23461.9	-0.289086	0.00655879	0.200523	Calm1
ENSMUSG00000111793	15.587	24.1028	21.6014	22.7428	10.9688	10.3938	7.03027	8.72951	21.0085	9.28059	1.16146	0.0065775	0.200737	Gm47950
ENSMUSG00000023050	448.682	444.897	351.307	416.607	319.466	264.569	302.301	372.459	415.373	314.699	0.40048	0.00659046	0.200774	Map3k12
ENSMUSG00000090958	2172.16	2269.68	2066.91	1811.15	1782.43	749.298	1441.2	1597.5	2079.97	1392.61	0.578412	0.00663602	0.201804	Lrrc32
ENSMUSG00000074677	446.455	419.79	396.783	412.472	329.064	153.072	353.857	282.254	418.875	279.562	0.583718	0.00669715	0.203069	Sirpb1c
ENSMUSG00000060519	1616.59	1705.27	1275.62	1619.91	1380.01	1015.76	1205.69	1226.98	1554.35	1207.11	0.364352	0.0067162	0.203069	Tor3a
ENSMUSG00000054027	728.134	663.83	652.589	777.391	546.383	450.713	538.987	648.894	705.486	546.244	0.369232	0.0067227	0.203069	Nt5dc3
ENSMUSG00000025742	920.745	942.016	1101.67	691.588	1380.01	1337.02	1479.87	909.809	914.005	1276.68	-0.482319	0.00672509	0.203069	Prps2
ENSMUSG00000033278	1152.32	950.051	992.527	1295.31	840.484	680.321	789.733	999.044	1097.55	827.396	0.407485	0.00674329	0.20326	Ptprm
ENSMUSG00000027984	1044.33	1177.02	1060.74	1133.01	1275.81	1680.02	1192.8	1477.23	1103.77	1406.46	-0.349558	0.00679049	0.203925	Hadh
ENSMUSG00000041695	896.251	950.051	677.602	1000.68	575.177	362.838	787.39	655.683	881.147	595.272	0.567275	0.00679484	0.203925	Kcnj2
ENSMUSG00000004098	1984	1734.39	2166.96	3445.54	1409.49	1572.3	927.995	2050.46	2332.72	1490.06	0.646402	0.00680107	0.203925	Col5a3
ENSMUSG00000029819	48.9876	49.2098	19.3276	50.6544	19.1954	18.8978	17.5757	29.0984	42.0449	21.1918	0.991819	0.00682972	0.204426	Npy
ENSMUSG00000002104	121.356	106.454	165.99	104.41	161.104	266.459	157.009	174.59	124.552	189.791	-0.609739	0.0068521	0.204576	Rapsn
ENSMUSG00000021520	476.516	547.334	588.922	476.565	663.613	654.809	629.209	640.164	522.334	646.949	-0.309527	0.00685864	0.204576	Uqcrb
ENSMUSG00000078435	44.5342	45.1927	45.4766	47.5532	70.6117	76.5361	69.1309	61.1066	45.6892	69.3463	-0.602704	0.00692377	0.20616	AU041133
ENSMUSG00000021066	109.109	121.518	121.65	104.41	135.053	158.742	171.07	160.041	114.172	156.226	-0.447076	0.00693589	0.206162	Atl1
ENSMUSG00000110631	387.448	432.845	405.879	514.815	346.888	305.2	295.271	381.189	435.247	332.137	0.388951	0.00698117	0.206448	Gm42047
ENSMUSG00000042613	5245.02	4706.06	5117.26	4494.81	4401.92	3851.37	3794	4205.68	4890.79	4063.24	0.267006	0.00699191	0.206448	Pbxip1
ENSMUSG00000021965	105.769	130.557	120.513	90.9712	162.475	149.293	187.474	134.822	111.952	158.516	-0.499475	0.00699764	0.206448	Ska3
ENSMUSG00000097412	14.4736	28.1199	11.3692	31.0129	46.6174	48.1894	56.2421	25.2186	21.2439	44.0669	-1.04168	0.00699836	0.206448	1810014B01Rik
ENSMUSG00000032737	5518.9	5047.52	4353.25	5137.81	4406.03	3334.52	3826.81	4335.66	5014.37	3975.75	0.334658	0.00700581	0.206448	Inppl1
ENSMUSG00000041482	948.579	916.909	878.836	717.432	608.769	578.273	842.46	532.5	865.439	640.5	0.43588	0.00703683	0.207006	Piezo2
ENSMUSG00000073889	741.495	723.083	823.127	655.406	963.198	1476.86	774.501	933.088	735.778	1036.91	-0.495594	0.00705425	0.207163	Il11ra1
ENSMUSG00000097002	2.22671	8.03425	7.95841	14.4727	2.05665	1.88978	1.17171	0.969945	8.17302	1.52202	2.39315	0.00708399	0.20768	Gm2670
ENSMUSG00000019804	5656.96	5568.74	5640.24	4775.99	6003.36	8319.76	6976.37	6161.09	5410.48	6865.15	-0.34345	0.00715968	0.208982	Snx3
ENSMUSG00000073409	34.514	17.0728	14.7799	34.1142	7.54105	10.3938	3.51513	17.459	25.1202	9.72725	1.36235	0.0071747	0.208982	H2-Q6
ENSMUSG00000025135	1173.48	1081.61	1063.02	1033.76	1320.37	1963.48	1280.68	1247.35	1087.97	1452.97	-0.417498	0.00719587	0.208982	Anapc11
ENSMUSG00000031431	1245.84	1346.74	1434.79	1313.91	1630.24	2073.09	1498.62	1558.7	1335.32	1690.16	-0.340264	0.00719726	0.208982	Tsc22d3
ENSMUSG00000120732	377.427	371.584	335.39	308.062	246.112	222.049	338.624	198.839	348.116	251.406	0.473181	0.00720299	0.208982	ENSMUSG00000120732
ENSMUSG00000090523	394.128	419.79	399.057	379.391	497.024	531.973	444.078	492.732	398.092	491.452	-0.30526	0.00721737	0.208982	Gypc
ENSMUSG00000022957	4705.04	5074.64	5742.56	4204.32	6645.04	6669.04	6662.35	5194.06	4931.64	6292.62	-0.351669	0.0072227	0.208982	Itsn1
ENSMUSG00000034422	3547.15	4212.96	2967.35	3364.9	3063.04	1686.63	2996.07	2220.21	3523.09	2491.48	0.49983	0.00722606	0.208982	Parp14
ENSMUSG00000020089	2430.45	1459.22	1487.09	2125.42	1225.76	1443.79	1294.74	1486.93	1875.55	1362.81	0.460831	0.00729398	0.210591	Ppa1
ENSMUSG00000031465	142.509	155.664	154.62	200.55	207.036	247.561	217.938	209.508	163.336	220.511	-0.430912	0.00730937	0.21068	Angpt2
ENSMUSG00000025586	473.176	499.128	541.172	526.186	424.356	328.822	371.432	458.784	509.915	395.849	0.363785	0.00734012	0.21121	Cpeb1
ENSMUSG00000054459	0	3.01285	1.13692	2.06753	4.79885	5.66934	11.7171	11.6393	1.55432	8.45616	-2.39569	0.007376	0.211581	Vsnl1
ENSMUSG00000039450	1046.55	1072.57	1074.39	978.975	1323.8	1903.01	1093.21	1302.64	1043.12	1405.66	-0.43076	0.0073777	0.211581	Dcxr
ENSMUSG00000024030	1107.79	1109.73	944.777	1148.51	857.623	686.936	816.683	996.134	1077.7	839.344	0.360669	0.00743689	0.212922	Abcg1
ENSMUSG00000017417	532.184	546.329	471.82	498.274	403.789	226.774	339.796	462.664	512.152	358.256	0.514659	0.00745872	0.21319	Plxdc1
ENSMUSG00000056116	2173.27	2173.27	1940.71	1973.46	1796.83	1779.23	1691.95	1731.35	2065.18	1749.84	0.238728	0.00748265	0.213448	H2-T22
ENSMUSG00000004933	120.242	107.458	151.21	126.119	194.011	261.735	110.141	222.118	126.257	197.001	-0.645922	0.00749269	0.213448	Matk
ENSMUSG00000027217	490.99	555.368	375.182	578.908	314.668	309.924	401.897	428.716	500.112	363.801	0.462054	0.00751314	0.213675	Tspan18
ENSMUSG00000120701	4.45342	7.02997	11.3692	8.27011	2.7422	1.88978	0	0.969945	7.78067	1.40048	2.35874	0.00756383	0.21476	ENSMUSG00000120701
ENSMUSG00000028691	26672.7	26510	27029	23829.3	29877	33942.4	35276.7	27782.1	26010.3	31719.5	-0.28626	0.00758038	0.214874	Prdx1
ENSMUSG00000058248	75.7082	26.1113	34.1075	48.5869	19.1954	10.3938	16.404	36.8579	46.1285	20.7128	1.15296	0.00762313	0.215728	Kcnh1
ENSMUSG00000024087	4566.98	4801.47	5411.72	3965.52	5190.99	5660.84	6708.05	6141.69	4686.42	5925.39	-0.33824	0.00766323	0.216505	Cyp1b1
ENSMUSG00000028832	728.134	761.246	839.044	538.591	995.419	1412.61	942.056	754.618	716.754	1026.18	-0.518131	0.00773922	0.217971	Stmn1
ENSMUSG00000040219	487.65	516.201	474.094	478.633	609.454	579.218	619.835	560.628	489.144	592.284	-0.275618	0.00774205	0.217971	Ttc12
ENSMUSG00000035104	282.792	235.002	292.187	246.036	189.212	245.672	176.928	160.041	264.004	192.963	0.45009	0.00775331	0.217971	Eva1a
ENSMUSG00000049719	458.702	373.593	335.39	515.848	251.597	223.939	284.726	400.587	420.883	290.212	0.537817	0.00778379	0.218469	Prss46
ENSMUSG00000116594	25.6072	32.137	31.8336	38.2493	14.3966	15.1183	12.8888	24.2486	31.9568	16.6631	0.941905	0.00784771	0.219903	Gm49601
ENSMUSG00000051736	16.7003	30.1285	23.8752	23.7766	40.4475	51.969	31.6362	44.6175	23.6201	42.1675	-0.83584	0.00794384	0.222233	Fam229b
ENSMUSG00000061589	1560.92	1522.49	1427.97	1718.12	1390.98	966.623	1107.27	1361.8	1557.37	1206.67	0.367288	0.00797728	0.222804	Dot1l
ENSMUSG00000058152	445.342	452.931	461.588	494.139	409.273	316.538	340.968	395.738	463.5	365.629	0.339546	0.00802587	0.223796	Chsy3
ENSMUSG00000022485	175.91	177.758	186.454	147.828	131.626	138.899	130.06	108.634	171.988	127.305	0.432305	0.00805235	0.223851	Hoxc5
ENSMUSG00000038276	70.1414	51.2184	34.1075	116.815	21.2521	12.2836	29.2928	57.2268	68.0706	30.0138	1.18838	0.00805399	0.223851	Asic3
ENSMUSG00000062609	1305.97	1115.76	1234.69	829.079	784.269	402.523	1069.77	617.855	1121.37	718.605	0.642593	0.0080735	0.22403	Kcnj15
ENSMUSG00000027490	602.325	580.475	579.827	486.903	703.374	811.661	598.744	748.798	562.382	715.644	-0.348929	0.00811615	0.224676	E2f1
ENSMUSG00000027784	97.9753	85.364	64.8042	76.4986	56.9007	31.1814	58.5856	56.2568	81.1605	50.7311	0.67848	0.00812304	0.224676	Ppm1l
ENSMUSG00000053886	33.4007	27.1156	35.2444	23.7766	37.0197	59.5281	63.2724	46.5574	29.8843	51.5944	-0.780098	0.00819394	0.226272	Sh2d4a
ENSMUSG00000017830	635.726	630.689	416.111	674.014	535.415	327.877	331.594	442.295	589.135	409.295	0.523062	0.00822971	0.226894	Dhx58
ENSMUSG00000044468	792.709	884.772	753.775	849.754	737.652	413.862	662.017	598.456	820.253	602.997	0.44332	0.00825898	0.227334	Tent5c
ENSMUSG00000030882	71.2547	58.2483	52.2981	65.1271	41.133	45.3548	28.1211	39.7678	61.7321	38.5941	0.667241	0.00828491	0.227682	Dnhd1
ENSMUSG00000046314	22.2671	25.107	29.5598	41.3506	35.6486	62.3628	60.929	51.4071	29.5711	52.5869	-0.818572	0.00833706	0.228748	Stxbp6
ENSMUSG00000028773	264.979	272.16	217.151	213.989	176.186	198.427	145.292	197.869	242.07	179.444	0.429703	0.00838556	0.229711	Fabp3
ENSMUSG00000020098	51.2143	26.1113	48.8874	44.4519	61.014	81.2606	57.4138	78.5656	42.6662	69.5635	-0.710071	0.00846649	0.231557	Pcbd1
ENSMUSG00000046006	36.7407	61.2612	42.0659	37.2155	65.8128	72.7566	94.9086	57.2268	44.3208	72.6762	-0.703316	0.008486	0.231681	Gapt
ENSMUSG00000070461	310.626	360.537	288.777	359.75	268.05	228.664	195.676	290.984	329.922	245.843	0.421523	0.00850333	0.231681	9230112E08Rik
ENSMUSG00000020656	11.1336	12.0514	6.82149	10.3376	23.9943	45.3548	18.7474	11.6393	10.086	24.9339	-1.30574	0.00852215	0.231681	Grhl1
ENSMUSG00000046623	69.028	63.2698	68.2149	68.2284	37.0197	49.1343	38.6665	51.4071	67.1853	44.0569	0.611917	0.00855807	0.231681	Gjb4
ENSMUSG00000027327	631.272	583.488	588.922	508.612	826.088	1037.49	592.886	695.451	578.074	787.979	-0.448281	0.0085584	0.231681	1700037H04Rik
ENSMUSG00000037762	308.399	345.473	484.326	347.345	470.973	543.312	448.765	516.011	371.386	494.765	-0.41483	0.00856391	0.231681	Slc16a9
ENSMUSG00000028339	281.679	289.233	320.61	469.329	415.443	578.273	362.059	693.511	340.213	512.322	-0.590395	0.00856942	0.231681	Col15a1
ENSMUSG00000008822	69.028	89.3811	86.4056	105.444	104.204	159.687	121.858	128.033	87.5647	128.445	-0.548102	0.00858427	0.231681	Acyp1
ENSMUSG00000033597	22.2671	5.02141	5.68458	20.6753	1.3711	4.72445	2.34342	5.81967	13.4121	3.56466	1.93203	0.00859419	0.231681	Caskin1
ENSMUSG00000042686	161.437	170.728	163.716	217.09	126.827	85.9851	131.232	151.311	178.243	123.839	0.527033	0.00862132	0.231681	Jph1
ENSMUSG00000074793	64.5746	91.3896	71.6257	82.7011	94.6059	128.505	117.171	109.604	77.5728	112.471	-0.528332	0.00862245	0.231681	Hspa12b
ENSMUSG00000024299	1289.27	1273.43	1203.99	1342.86	1011.87	999.694	902.217	1216.31	1277.39	1032.52	0.306641	0.00863339	0.231681	Adamts10
ENSMUSG00000013584	1034.31	1518.47	1203.99	1118.53	1518.49	1837.81	1920.43	1282.27	1218.83	1639.75	-0.427291	0.00867168	0.232034	Aldh1a2
ENSMUSG00000001128	1769.12	1602.83	2126.03	1846.3	2703.12	3957.2	1736.48	2315.26	1836.07	2678.02	-0.544901	0.00867366	0.232034	Cfp
ENSMUSG00000027939	65.688	58.2483	36.3813	53.7557	32.9064	17.008	38.6665	32.9781	53.5183	30.3898	0.822045	0.00872121	0.232942	Nup210l
ENSMUSG00000074342	144.736	115.492	127.335	128.187	176.872	180.474	187.474	147.432	128.937	173.063	-0.425136	0.00876557	0.233762	I830077J02Rik
ENSMUSG00000021451	3914.56	4214.97	3666.55	3791.85	3542.92	2231.83	3106.21	3170.75	3896.98	3012.93	0.370997	0.00879855	0.234277	Sema4d
ENSMUSG00000029675	360.727	142.608	248.984	163.335	119.971	181.419	93.7369	148.402	228.914	135.882	0.749928	0.00881759	0.234419	Eln
ENSMUSG00000064109	45.6476	40.1713	50.0243	29.9792	61.6995	114.332	56.2421	55.2869	41.4556	71.8901	-0.797865	0.00895612	0.237431	Hcst
ENSMUSG00000105906	0	0	0	3.10129	2.05665	19.8427	5.85856	3.87978	0.775323	7.90942	-3.31316	0.00895863	0.237431	Iglc1
ENSMUSG00000090124	653.54	752.207	731.037	668.845	909.039	870.244	883.47	760.437	701.407	855.798	-0.287326	0.00901278	0.238497	Ugt1a7c
ENSMUSG00000024608	12882.6	12341.6	12129.7	12013.4	12886.3	20290.6	14555	15623.9	12341.8	15838.9	-0.359883	0.00910593	0.240278	Rps14
ENSMUSG00000023031	389.674	307.31	414.974	270.846	455.891	846.622	412.442	407.377	345.701	530.583	-0.618944	0.00913692	0.240278	Cela1
ENSMUSG00000021368	286.132	299.276	276.27	278.083	336.605	360.948	351.513	356.94	284.94	351.502	-0.301461	0.00914685	0.240278	Tbc1d7
ENSMUSG00000105987	5246.13	4546.38	4643.16	5446.9	4011.84	3736.1	3829.15	4652.83	4970.64	4057.48	0.292804	0.00915966	0.240278	AI506816
ENSMUSG00000028238	861.737	1102.7	1249.47	1344.93	1419.09	1174.5	1791.55	1956.38	1139.71	1585.38	-0.475631	0.00916277	0.240278	Atp6v0d2
ENSMUSG00000033578	5.56678	7.02997	13.643	9.30388	17.1388	25.512	28.1211	13.5792	8.8859	21.0878	-1.24083	0.00916429	0.240278	Tmem35a
ENSMUSG00000029797	66.8013	36.1541	31.8336	73.3973	19.1954	22.6774	15.2322	44.6175	52.0466	25.4306	1.03368	0.00917903	0.240297	Sspo
ENSMUSG00000024512	21.1537	6.02569	3.41075	7.23635	0	0	4.68684	1.93989	9.45663	1.65668	2.64423	0.00921366	0.240835	Dynap
ENSMUSG00000020181	273.885	235.002	227.383	346.311	178.243	120.946	189.817	243.456	270.645	183.116	0.565	0.0092412	0.241187	Nav3
ENSMUSG00000041936	1658.9	1571.7	1387.04	1839.07	1194.23	1016.7	1120.16	1574.22	1614.18	1226.33	0.396497	0.00933675	0.24331	Agrn
ENSMUSG00000032261	1105.56	995.243	875.425	928.32	742.451	565.99	879.955	797.295	976.138	746.423	0.388072	0.00936574	0.243694	Sh3bgrl2
ENSMUSG00000049791	77.9349	112.48	105.733	99.2414	126.827	138.899	153.494	130.943	98.8472	137.541	-0.471069	0.00939299	0.244018	Fzd4
ENSMUSG00000032596	1013.15	1113.75	900.437	970.705	928.92	785.204	674.906	776.926	999.511	791.489	0.334689	0.00940668	0.244018	Uba7
ENSMUSG00000026835	0	0	0	3.10129	4.79885	9.44891	5.85856	5.81967	0.775323	6.4815	-3.02461	0.00944803	1	Fcnb
ENSMUSG00000023274	198.177	203.869	269.449	224.327	316.724	304.255	236.686	344.331	223.956	300.499	-0.427733	0.00946476	0.245002	Cd4
ENSMUSG00000106962	8.90684	11.0471	12.5061	15.5065	2.05665	3.77956	3.51513	6.78962	11.9916	4.03524	1.60148	0.00948674	0.245002	Gm43633
ENSMUSG00000028295	100.202	122.522	142.114	117.849	132.997	228.664	175.757	161.011	120.672	174.607	-0.529884	0.00948755	0.245002	Smim8
ENSMUSG00000039662	2695.43	2470.53	2501.21	2687.79	2332.93	2196.87	2097.36	2226.99	2588.74	2213.54	0.225296	0.00953715	0.245912	Icmt
ENSMUSG00000025010	148.076	145.621	156.894	135.423	139.852	86.9299	92.5652	82.4454	146.504	100.448	0.532948	0.00956328	0.246215	Ccnj
ENSMUSG00000028407	4.45342	13.0557	20.4645	20.6753	26.0509	37.7956	32.8079	28.1284	14.6622	31.1957	-1.08349	0.00963465	0.24768	Smim27
ENSMUSG00000101122	28.9472	15.0642	18.1906	21.709	12.3399	6.61423	7.03027	10.6694	20.9778	9.16345	1.16728	0.00971309	0.249322	Gm17971
ENSMUSG00000026821	1112.24	1126.8	1392.72	1113.36	1618.58	1506.16	1272.48	1516.02	1186.28	1478.31	-0.318734	0.00972774	0.249324	Ralgds
ENSMUSG00000025607	1196.86	1339.71	1350.66	1286	1441.03	1654.5	1648.6	1456.86	1293.31	1550.25	-0.260611	0.00974253	0.24933	Copg2
ENSMUSG00000074093	81.2749	60.2569	84.1317	46.5194	95.2915	103.938	111.313	96.0246	68.0457	101.642	-0.580498	0.0098082	0.250636	Svip
ENSMUSG00000036875	345.14	326.392	314.926	233.631	272.163	195.592	228.484	194.959	305.022	222.8	0.449554	0.00984148	0.25074	Dna2
ENSMUSG00000089715	831.676	926.952	941.366	930.388	1083.17	1408.83	958.46	1159.08	907.596	1152.39	-0.344826	0.00984155	0.25074	Cbx6
ENSMUSG00000022013	389.674	454.94	426.343	341.142	480.571	579.218	521.411	472.363	403.025	513.391	-0.348401	0.00988616	0.251502	Dnajc15
ENSMUSG00000020803	1756.87	1831.81	1765.63	1737.76	2063.51	2494.51	2080.96	1936.98	1773.02	2143.99	-0.274038	0.0100825	0.256115	Txndc17
ENSMUSG00000038244	9933.36	10334.1	9807.03	10774.9	8769.56	5725.09	8733.93	8519.03	10212.3	7936.9	0.363671	0.0101313	0.25676	Mical2
ENSMUSG00000014776	357.387	355.516	353.581	376.29	414.072	681.266	374.948	522.801	360.693	498.272	-0.466309	0.0101378	0.25676	Nol3
ENSMUSG00000022584	24.4938	9.03854	22.7383	26.8779	28.7931	63.3077	36.323	37.8279	20.7871	41.5629	-1.00049	0.0102149	0.258331	Ly6c2
ENSMUSG00000068856	1970.64	1862.94	1822.48	1960.02	1730.33	1527.89	1504.48	1677.04	1904.02	1609.93	0.241191	0.0102651	0.25888	Sf3b4
ENSMUSG00000095589	17.8137	6.02569	28.4229	13.4389	13.0255	37.7956	145.292	71.776	16.4253	66.9723	-2.02671	0.0102686	0.25888	Ighv1-55
ENSMUSG00000053044	0	0	0	0	3.42775	1.88978	2.34342	4.84973	0	3.12767	-3.99441	0.0102812	1	Cd8b1
ENSMUSG00000044813	552.224	355.516	319.473	387.662	287.931	295.751	264.807	326.872	403.719	293.84	0.45744	0.010282	0.25888	Shb
ENSMUSG00000005656	2242.3	2325.92	2544.42	2232.93	2756.6	3039.71	3023.01	2466.57	2336.39	2821.47	-0.272029	0.0103056	0.259093	Snx6
ENSMUSG00000024727	42.3075	11.0471	11.3692	34.1142	10.9688	8.50402	11.7171	7.75956	24.7095	9.73737	1.34256	0.0103319	0.259373	Trpm6
ENSMUSG00000120523	7.79349	0	5.68458	4.13506	0	0.944891	0	0	4.40328	0.236223	3.96334	0.0103815	1	ENSMUSG00000120523
ENSMUSG00000061578	18.927	24.1028	26.1491	31.0129	44.5608	37.7956	30.4645	69.8361	25.0479	45.6642	-0.868853	0.0103827	0.260267	Ksr2
ENSMUSG00000078486	91.2951	108.462	103.459	124.052	76.0961	54.8037	60.929	95.0547	106.817	71.7208	0.571649	0.0104653	0.261954	Perm1
ENSMUSG00000097231	7.79349	4.01713	12.5061	9.30388	1.3711	1.88978	2.34342	2.90984	8.40514	2.12854	2.00717	0.010493	0.262101	Gm26852
ENSMUSG00000038146	771.555	834.558	910.669	1034.8	1038.61	1274.66	961.975	1298.76	887.895	1143.5	-0.365004	0.0105018	0.262101	Notch3
ENSMUSG00000035877	738.155	713.04	778.787	812.539	630.706	547.092	632.724	681.872	760.63	623.098	0.287775	0.0105876	0.263593	Zhx3
ENSMUSG00000008540	1965.07	2002.54	2087.38	1727.42	2306.88	2639.08	2419.58	2101.87	1945.6	2366.85	-0.282755	0.0105924	0.263593	Mgst1
ENSMUSG00000018387	207.084	191.818	184.18	225.361	146.708	154.962	115.999	179.44	202.111	149.277	0.434276	0.0106438	0.264488	Shroom1
ENSMUSG00000020658	155.87	153.655	218.288	202.618	228.288	290.081	222.625	247.336	182.608	247.083	-0.437202	0.0106901	0.265253	Efr3b
ENSMUSG00000085129	84.615	53.2269	92.0901	47.5532	125.456	85.9851	119.515	100.874	69.3713	107.957	-0.644013	0.0107531	0.266058	5031425F14Rik
ENSMUSG00000103285	15.587	13.0557	19.3276	8.27011	6.8555	2.83467	5.85856	4.84973	14.0601	5.09961	1.444	0.0107655	0.266058	Gm37274
ENSMUSG00000030413	11.1336	3.01285	21.6014	13.4389	16.4532	51.0241	24.6059	30.0683	12.2967	30.5379	-1.31777	0.0107843	0.266058	Pglyrp1
ENSMUSG00000064326	554.451	502.141	496.832	455.89	625.222	1099.85	522.583	641.134	502.328	722.198	-0.524259	0.0107847	0.266058	Siva1
ENSMUSG00000024661	109584	103322	103497	99479.1	117520	134221	122688	113041	103970	121867	-0.229137	0.0108051	0.26618	Fth1
ENSMUSG00000051379	74.5948	92.3939	67.078	89.9375	47.9885	51.0241	71.4744	45.5874	81.0011	54.0186	0.598606	0.0108226	0.266227	Flrt3
ENSMUSG00000062397	1899.38	2057.77	2000.97	1798.75	2376.8	2593.72	2386.78	2028.16	1939.22	2346.36	-0.274989	0.0108746	0.266781	Zfp706
ENSMUSG00000089809	374.087	404.726	394.51	376.29	549.811	449.768	448.765	466.544	387.403	478.722	-0.308198	0.0108763	0.266781	Rasgef1b
ENSMUSG00000045594	3294.42	2904.38	2966.21	2983.44	2598.24	2237.5	2546.13	2768.22	3037.11	2537.52	0.259167	0.0109136	0.267313	Glb1
ENSMUSG00000034575	1085.52	1041.44	894.752	1021.36	909.039	626.463	849.49	790.506	1010.77	793.875	0.348033	0.0109774	0.268492	Tent4a
ENSMUSG00000027015	80.1616	80.3425	88.6794	157.132	48.6741	40.6303	22.2625	97.9645	101.579	52.3828	0.951834	0.0110063	0.268814	Cybrd1
ENSMUSG00000074406	526.617	364.554	458.177	452.789	360.599	305.2	357.372	373.429	450.534	349.15	0.36685	0.0110268	0.268931	Zfp628
ENSMUSG00000108447	2.22671	8.03425	9.09532	5.16882	0.68555	0	2.34342	0.969945	6.13128	0.999729	2.71035	0.0110399	1	Gm44567
ENSMUSG00000039783	41.1941	50.2141	43.2028	42.3843	65.1273	68.0321	64.4441	65.9563	44.2488	65.8899	-0.57276	0.0110791	0.26948	Kmo
ENSMUSG00000097415	2341.39	2539.83	2544.42	1918.67	2112.87	1227.41	2041.12	1415.15	2336.07	1699.14	0.4591	0.0110808	0.26948	AU020206
ENSMUSG00000109729	2.22671	8.03425	3.41075	10.3376	1.3711	0.944891	0	0.969945	6.00234	0.821484	2.7805	0.0111467	1	Gm45418
ENSMUSG00000050666	36.7407	38.1627	48.8874	74.431	66.4984	101.103	73.8178	80.5055	49.5555	80.4812	-0.696253	0.0111613	0.270678	Vstm4
ENSMUSG00000057530	3864.46	3700.78	3934.86	3834.23	3393.47	2791.21	3101.52	3530.6	3833.58	3204.2	0.258461	0.0111616	0.270678	Ece1
ENSMUSG00000026815	0	0	1.13692	0	4.1133	1.88978	5.85856	3.87978	0.284229	3.93535	-3.59118	0.0111627	1	Gfi1b
ENSMUSG00000030541	1431.77	1466.25	1489.36	1516.53	1754.32	2669.32	1492.76	1943.77	1475.98	1965.04	-0.413068	0.0111852	0.270866	Idh2
ENSMUSG00000097090	31.1739	51.2184	29.5598	34.1142	20.5665	12.2836	16.404	28.1284	36.5166	19.3456	0.914954	0.011247	0.271814	Gm26724
[truncated: 1,017 more rows]

## Sheet: DEG_WT_cont_vs_dKO_cont
gene_id	WT_con_1	WT_con_2	WT_con_3	WT_con_4	dKO_con_1	dKO_con_2	dKO_con_3	dKO_con_4	WT_con	dKO_con	log2FoldChange	pvalue	padj	gene_name
[truncated: 2,275 more rows]

[truncated: 1 more sheets: DEG_WT_C2_vs_dKO_C2]
